# Supplementary material for: A Secreted Chorismate Mutase from Xanthomonas arboricola pv. juglandis Attenuates Virulence and Walnut Blight Symptoms
Source: Int J Mol Sci. 2021 Sep 26;22(19):10374. doi: 10.3390/ijms221910374 (PMC8508651; doi:10.3390/ijms221910374)
Supplement: Supplementary file 1 [file ijms-22-10374-s001.zip]

Archive with 3 entries (2 files):
- Assis et al 2021 Supplemental Material.xlsx
- __MACOSX/
- __MACOSX/._Assis et al 2021 Supplemental Material.xlsx
