# Supplementary material for: A Secreted Chorismate Mutase from Xanthomonas arboricola pv. juglandis Attenuates Virulence and Walnut Blight Symptoms
Source: Int J Mol Sci. 2021 Sep 26;22(19):10374. doi: 10.3390/ijms221910374 (PMC8508651; doi:10.3390/ijms221910374)
Supplement: Supplementary file 1 [file ijms-22-10374-s001.zip › Assis et al 2021 Supplemental Material.xlsx]

## Sheet: Index
Index
Table S1. Proteome data from Xanthomonas arboricola pv. juglandis 417 CM/WT
Table S2. Proteome data from Juglans regia CM/WT
Table S3. Xaj proteins with increased abundance
Table S4. GO terms for increased Xaj protein abundance in Xaj CM/WT (FDR ≤ 0.05)
Table S5. Knockout genes that result in hypervirulent phenotype in Xanthomonas according to PHI-database
Figure S1. CM dysfunctional mutation in Xaj417
Figure S2. Walnut Blight phenotyping in walnut fruits
Figure S3. Xaj417 PCA and heatmap of all proteins
Figure S4. Xaj PLS-DA CMxWT. The 35 most important Xaj proteins identified by PLS-DA
Figure S5. Jr PCA and heatmap of all proteins
Figure S6. Jr PLS-DA CMxWT. The 30 most important Jr proteins identified by PLS-DA

## Sheet: Table S1
Table S1. Proteome data from Xanthomonas arboricola pv. juglandis 417 CM/WT
NCBI_Accession	Locus_Xaj417	RefSeq	Uniprot	Xcc_for_GO	Protein name	SignalP	Phobius	Locus_Xaj417	GOids	BUSCA	Total abundance						Ave_WT	Ave_CM	log2 FC (CM/WT)	Direction	Statistical tests
											WT1_2	WT2_1	WT3_2	CM1_1	CM2_2	CM3_2					P-value	FDR	Candidate
AKU48368.1	AKJ12_RS00030	WP_016903422.1	A0A2N7UZ19	Q8P3K4.1	3-oxoacyl-ACP reductase	OTHER	Non-cytoplasmic	AKJ12_RS00030	GO:0005737	Cytoplasm	2.15694e+06	3.09491e+06	2.44124e+06	6.60289e+06	5.49335e+06	3.82399e+06	2.56436e+06	5.30674e+06	1.04923	up	3.24396e-06	0.000325027	high
AKU48369.1	AKJ12_RS00035	WP_026064551.1	A0A2N7UZ05	AAM39626.1	1,2-oxophytodienoate reductase	OTHER	Non-cytoplasmic	AKJ12_RS00035	GO:0005737	Cytoplasm	373417	421759	394374	615132	652811	553679	396517	607207	0.614808	up	0.000507526	0.0128401	med
AKU48375.1	AKJ12_RS00070	WP_016903430.1	A0A2N7UYX7	WP_011037323.1	isochorismatase	OTHER	Non-cytoplasmic	AKJ12_RS00070	GO:0005737	Cytoplasm	5.30801e+06	7.71395e+06	6.14545e+06	1.9032e+07	1.32861e+07	1.07466e+07	6.38914e+06	1.43549e+07	1.16785	up	1.88959e-05	0.00122753	high
AKU48425.1	AKJ12_RS00380	WP_024940389.1	A0A2S6YIC6	WP_011037948.1	stress-induced protein	OTHER	Non-cytoplasmic	AKJ12_RS00380	GO:0005737	Cytoplasm	25085.9	73229.3	105751	94304.8	141579	297004	68022	177629	1.38479	up	0.0698079	0.362429	no
AKU48440.1	AKJ12_RS00475	WP_053045053.1	A0A2N7V129	none	Aldo/keto reductase	SP(Sec/SPI)	SP	AKJ12_RS00475	GO:0005615	SP-Extracellular space	2.40424e+06	2.27063e+06	2.20346e+06	6.60932e+06	3.10031e+06	2.65347e+06	2.29278e+06	4.12104e+06	0.845911	up	0.00791513	0.0914278	low
AKU48441.1	AKJ12_RS00480	WP_053045054.1	A0A2N7V6R1	none	ferredoxin	OTHER	Non-cytoplasmic	AKJ12_RS00480	GO:0005737	Cytoplasm	517562	624555	676606	968170	884391	1.02277e+06	606241	958443	0.660802	up	0.0202722	0.170512	no
AKU48443.1	AKJ12_RS00505	WP_053045056.1	A0A2N7UYV0	none	transposase	OTHER	Non-cytoplasmic	AKJ12_RS00505	GO:0005737	Cytoplasm	528176	932956	765733	1.33501e+06	886691	1.00576e+06	742289	1.07582e+06	0.535386	up	0.0188339	0.163264	no
AKU48446.1	AKJ12_RS00520	WP_053045059.1	A0A2N7V8M2	none	transposase	SP(Sec/SPI)	SP	AKJ12_RS00520	GO:0005615	SP-Extracellular space	1.02144e+06	1.48303e+06	1.50041e+06	2.71909e+06	2.10938e+06	1.95144e+06	1.33496e+06	2.25997e+06	0.759503	up	0.00423492	0.0623004	low
AKU48448.1	AKJ12_RS00530	WP_053045061.1	Q56797	none	copper resistance protein CopC	SP(Sec/SPI)	SP	AKJ12_RS00530	GO:0005615	SP-Extracellular space	887484	1.39504e+06	1.45137e+06	2.61273e+06	2.02502e+06	2.11623e+06	1.24463e+06	2.25133e+06	0.855057	up	0.000148009	0.00515693	high
AKU48459.1	AKJ12_RS00600	WP_100224827.1	A0A2N7UYX9	WP_011037240.1	ribonuclease E	OTHER	Non-cytoplasmic	AKJ12_RS00600	GO:0005737	Cytoplasm	1.54255e+06	2.08081e+06	2.23988e+06	2.79751e+06	3.42843e+06	2.97711e+06	1.95441e+06	3.06768e+06	0.650415	up	0.0111896	0.118205	no
AKU48517.1	AKJ12_RS00950	WP_024420815.1	A0A2N7V4Z8	none	short-chain dehydrogenase	OTHER	SP	AKJ12_RS00950	GO:0005737	Cytoplasm	114149	114086	131003	158509	127917	141227	119746	142551	0.251501	up	0.227232	0.646304	no
AKU48559.1	AKJ12_RS01225	WP_047128750.1	A0A383T9K9	WP_011037280.1	succinate dehydrogenase	OTHER	Non-cytoplasmic	AKJ12_RS01225	GO:0005737	Cytoplasm	576765	678449	775762	755398	1.08551e+06	1.01105e+06	676992	950652	0.48978	up	0.0232171	0.1863	no
AKU48561.1	AKJ12_RS01235	WP_016902591.1	A0A0E3UDE5	WP_011037281.1	fumarate reductase	OTHER	Non-cytoplasmic	AKJ12_RS01235	GO:0005737	Cytoplasm	2.39012e+06	2.95247e+06	2.86594e+06	4.00406e+06	4.12105e+06	3.51733e+06	2.73617e+06	3.88081e+06	0.504199	up	0.00246009	0.0412299	med
AKU48565.1	AKJ12_RS01255	WP_047130348.1	A0A383T7Z3	WP_011037286.1	glycerol-3-phosphate transporter ATP-binding subunit	OTHER	Non-cytoplasmic	AKJ12_RS01255	GO:0005737	Cytoplasm	216564	269596	251256	548359	286625	401698	245805	412227	0.745926	up	0.0828057	0.396005	no
AKU48569.1	AKJ12_RS01275	WP_016902599.1	A0A2N7V545	WP_011037290.1	phosphogluconate dehydratase	OTHER	Non-cytoplasmic	AKJ12_RS01275	GO:0005737	Cytoplasm	346480	452613	396726	714943	547862	540952	398606	601253	0.593008	up	0.0192972	0.165906	no
AKU48570.1	AKJ12_RS01280	WP_047130346.1	A0A2N7V4Z4	WP_011037291.1	2-dehydro-3-deoxyphosphogluconate aldolase	OTHER	Non-cytoplasmic	AKJ12_RS01280	GO:0005737	Cytoplasm	134039	94271.5	115300	164051	161712	152232	114537	159331	0.476218	up	0.265839	0.686104	no
AKU48588.1	AKJ12_RS01410	WP_039815786.1	A0A2N7V5A2	WP_011037312.1	phosphoenolpyruvate synthase	OTHER	Non-cytoplasmic	AKJ12_RS01410	GO:0005737	Cytoplasm	1.29246e+07	1.93938e+07	1.92162e+07	2.61984e+07	2.95073e+07	2.56583e+07	1.71782e+07	2.71213e+07	0.65885	up	0.00185318	0.0340779	med
AKU48592.1	AKJ12_RS01440	WP_016903531.1	A0A2N7V568	WP_011037318.1	chloroperoxidase	OTHER	Non-cytoplasmic	AKJ12_RS01440	GO:0005737	Cytoplasm	336027	500213	429098	666183	511738	566888	421779	581603	0.463546	up	0.0149771	0.141609	no
AKU48607.1	AKJ12_RS01545	WP_039521785.1	A0A2N9D9N6	WP_011037330.1	inosine-5-monophosphate dehydrogenase	OTHER	Non-cytoplasmic	AKJ12_RS01545	GO:0005737	Cytoplasm	4.04739e+06	6.68491e+06	5.76742e+06	1.00852e+07	7.0542e+06	7.0948e+06	5.49991e+06	8.07807e+06	0.554604	up	0.0796748	0.385937	no
AKU48610.1	AKJ12_RS01565	WP_087962357.1	A0A2N7V595	WP_011037334.1	UTP--glucose-1-phosphate uridylyltransferase	OTHER	TM/Cytoplasmic	AKJ12_RS01565	GO:0005886	PM-Alpha Helix	8.40038e+06	1.20736e+07	1.19232e+07	1.59957e+07	1.48838e+07	1.53982e+07	1.07991e+07	1.54259e+07	0.514449	up	0.00827699	0.0936644	low
AKU48616.1	AKJ12_RS01595	WP_016903551.1	A0A2N7V581	WP_011037340.1	30S ribosomal protein S1	OTHER	Non-cytoplasmic	AKJ12_RS01595	GO:0005737	Cytoplasm	2.07202e+07	3.3498e+07	3.23677e+07	5.06466e+07	3.83633e+07	3.63079e+07	2.8862e+07	4.17726e+07	0.533388	up	0.0104451	0.111527	no
AKU48621.1	AKJ12_RS01620	WP_026064864.1	A0A2N7V588	WP_011037344.1	acyltransferase	OTHER	Non-cytoplasmic	AKJ12_RS01620	GO:0005737	Cytoplasm	304994	380057	442596	527405	595714	607175	375882	576765	0.617702	up	0.00838584	0.0946266	low
AKU48628.1	AKJ12_RS01665	WP_039813553.1	A0A2S7CPA3	WP_011037353.1	TonB_dep_Rec domain-containing protein	OTHER	Non-cytoplasmic	AKJ12_RS01665	GO:0005737	Cytoplasm	77533.8	80195.8	81059.2	117333	121928	94891.2	79596.3	111384	0.484771	up	0.00621299	0.0768785	low
AKU48631.1	AKJ12_RS01680	WP_039527033.1	A0A2N9D9S2	WP_011037356.1	BolA family transcriptional regulator	OTHER	Non-cytoplasmic	AKJ12_RS01680	GO:0005737	Cytoplasm	22361.3	30607.7	21313.5	27883.5	31547.5	30512.6	24760.8	29981.2	0.275998	up	0.245057	0.666232	no
AKU48633.1	AKJ12_RS01690	WP_053045123.1	A0A2S7CPC6	WP_011037358.1	segregation and condensation protein B	OTHER	Non-cytoplasmic	AKJ12_RS01690	GO:0005737	Cytoplasm	42896.7	76601.5	48386.1	140400	54412	59070.6	55961.4	84627.6	0.596694	up	0.384649	0.781896	no
AKU48634.1	AKJ12_RS01695	WP_016904973.1	A0A0E3YP02	Q8P8M6.1	pseudouridine synthase	SP(Sec/SPI)	SP	AKJ12_RS01695	GO:0005615	SP-Extracellular space	8894.07	11963.6	9990.23	33668.5	16698.4	14263.3	10282.6	21543.4	1.06703	up	0.00779442	0.0905247	low
AKU48635.1	AKJ12_RS01700	WP_053045124.1	A0A2N7V5E9	WP_011037360.1	hypothetical protein AKJ12_01700	SP(Sec/SPI)	SP	AKJ12_RS01700	GO:0005615	SP-Extracellular space	881642	1.42237e+06	1.31631e+06	2.41043e+06	2.27188e+06	2.05602e+06	1.20677e+06	2.24611e+06	0.896275	up	3.91171e-08	1.03582e-05	high
AKU48658.1	AKJ12_RS01835	WP_039516050.1	A0A5P3KH46	WP_011037386.1	argininosuccinate lyase	OTHER	Non-cytoplasmic	AKJ12_RS01835	GO:0005737	Cytoplasm	70868.6	42104.9	87801.1	44354.3	106551	106124	66924.9	85676.5	0.356357	up	0.410235	0.803467	no
AKU48659.1	AKJ12_RS01840	WP_026064483.1	A0A2S7CPE0	WP_011037387.1	N-acetyl-gamma-glutamyl-phosphate reductase	OTHER	Non-cytoplasmic	AKJ12_RS01840	GO:0005737	Cytoplasm	197874	300313	287012	539484	365137	324417	261733	409679	0.6464	up	0.00294687	0.0470078	med
AKU48662.1	AKJ12_RS01860	WP_016903216.1	A0A2S7CP89	WP_011037391.1	argininosuccinate synthase	OTHER	Non-cytoplasmic	AKJ12_RS01860	GO:0005737	Cytoplasm	791168	1.24525e+06	936564	2.04438e+06	1.25956e+06	1.30058e+06	990995	1.53484e+06	0.631141	up	0.0175695	0.156471	no
AKU48663.1	AKJ12_RS01865	WP_087962336.1	A0A2N7V583	WP_011037393.1	acetylornithine carbamoyltransferase	SP(Sec/SPI)	SP	AKJ12_RS01865	GO:0005737	Cytoplasm	45055.4	67038	59759.3	100256	79818.3	86238.3	57284.2	88771	0.631949	up	0.133491	0.5118	no
AKU48666.1	AKJ12_RS02930	WP_017156111.1	A0A2N7V589	AAM41534.1	molecular chaperone DnaK	OTHER	Non-cytoplasmic	AKJ12_RS02930	GO:0005737	Cytoplasm	780848	1.06669e+06	1.27807e+06	2.05273e+06	1.63446e+06	1.45694e+06	1.04187e+06	1.71471e+06	0.718788	up	0.0774646	0.381327	no
AKU48668.1	AKJ12_RS01910	WP_144422091.1	A0A2N7V5C6	WP_011037401.1	dihydroorotase	SP(Sec/SPI)	SP	AKJ12_RS01910	GO:0005615	SP-Extracellular space	982559	1.43452e+06	1.46701e+06	2.14927e+06	2.04235e+06	1.94406e+06	1.29469e+06	2.04523e+06	0.659648	up	0.000249419	0.00773978	high
AKU48669.1	AKJ12_RS01915	WP_047128822.1	A0A2N7V5G2	WP_011037402.1	peptidase M23	OTHER	TM	AKJ12_RS01915	GO:0005886	PM-Alpha Helix	12208.6	21913.8	15776.6	37610.2	17337.8	21849.7	16633	25599.2	0.622047	up	0.0977422	0.43207	no
AKU48674.1	AKJ12_RS01940	WP_016903774.1	A0A2N7V5D6	WP_011037408.1	general stress protein	OTHER	Non-cytoplasmic	AKJ12_RS01940	GO:0005737	Cytoplasm	2.75853e+06	4.30225e+06	4.15493e+06	7.05214e+06	5.9181e+06	5.18198e+06	3.73857e+06	6.05074e+06	0.694624	up	0.00157751	0.0299802	med
AKU48675.1	AKJ12_RS01945	WP_016903775.1	A0A2N7V599	none	hypothetical protein AKJ12_01945	SP(Sec/SPI)	SP	AKJ12_RS01945	GO:0019867	SP-OM-Beta Strand	1.00875e+06	1.04464e+06	1.01729e+06	3.22289e+06	1.88785e+06	1.71301e+06	1.02356e+06	2.27458e+06	1.152	up	2.51597e-08	7.13817e-06	high
AKU48677.1	AKJ12_RS01955	WP_024940412.1	A0A381M7I8	WP_011037410.1	polygalacturonase	OTHER	Non-cytoplasmic	AKJ12_RS01955	GO:0005737	Cytoplasm	3.02831e+06	3.22836e+06	3.14142e+06	8.17407e+06	7.91493e+06	6.33368e+06	3.1327e+06	7.47423e+06	1.25452	up	9.59452e-08	2.11719e-05	high
AKU48681.1	AKJ12_RS01985	WP_053045137.1	A0A2N7V5B9	WP_011037416.1	elongation factor P	OTHER	Non-cytoplasmic	AKJ12_RS01985	GO:0005737	Cytoplasm	1.69702e+06	3.04298e+06	3.13845e+06	4.1066e+06	3.62948e+06	3.75297e+06	2.62615e+06	3.82968e+06	0.544275	up	0.00639667	0.0786612	low
AKU48685.1	AKJ12_RS02005	WP_016905058.1	A0A2N7V5E3	WP_011037420.1	RNA methyltransferase	OTHER	Non-cytoplasmic	AKJ12_RS02005	GO:0005737	Cytoplasm	34001.3	40294.9	44109.7	46785.7	53801.6	84996.9	39468.6	61861.4	0.648331	up	0.042339	0.267788	no
AKU48686.1	AKJ12_RS02010	WP_016904847.1	A0A0E3YN81	WP_011037421.1	inositol monophosphatase	OTHER	Non-cytoplasmic	AKJ12_RS02010	GO:0005737	Cytoplasm	171053	225850	204821	300140	264474	274384	200574	279666	0.479566	up	0.00896622	0.0997586	low
AKU48687.1	AKJ12_RS02015	WP_053045139.1	A0A383T903	WP_011037422.1	superoxide dismutase	SP(Sec/SPI)	SP	AKJ12_RS02015	GO:0005886	PM-Alpha Helix	1.0018e+07	1.4138e+07	1.59944e+07	2.04844e+07	1.89932e+07	1.94918e+07	1.33835e+07	1.96565e+07	0.554553	up	0.003289	0.0518408	low
AKU48695.1	AKJ12_RS02060	WP_016904533.1	A0A2N7V5F1	WP_011037431.1	cold-shock protein	OTHER	Non-cytoplasmic	AKJ12_RS02060	GO:0005737	Cytoplasm	5.32211e+06	5.59854e+06	5.70052e+06	1.52315e+07	8.90509e+06	7.69955e+06	5.54039e+06	1.06121e+07	0.937645	up	0.00129464	0.0263666	med
AKU48701.1	AKJ12_RS02095	WP_016904482.1	A0A2N7V5M9	AAM41573.1	3-ketoacyl-ACP reductase	OTHER	Non-cytoplasmic	AKJ12_RS02095	GO:0005737	Cytoplasm	95062.2	122950	115434	154234	177971	174189	111149	168798	0.602807	up	0.0270936	0.206953	no
AKU48711.1	AKJ12_RS21245	WP_003485983.1	A0A2N7V5F0	WP_011037453.1	histone-like nucleoid-structuring protein	OTHER	Non-cytoplasmic	AKJ12_RS21245	GO:0005737	Cytoplasm	3.11889e+06	3.93367e+06	3.41601e+06	4.16598e+06	3.28498e+06	3.87408e+06	3.48952e+06	3.77501e+06	0.113451	up	0.494548	0.838096	no
AKU48719.1	AKJ12_RS02210	WP_115655344.1	A0A2N7V5Q2	WP_011037464.1	stringent starvation protein A	SP(Sec/SPI)	SP/TM	AKJ12_RS02210	GO:0005615	SP-Extracellular space	618634	903817	916942	1.19632e+06	1.18613e+06	1.2832e+06	813131	1.22189e+06	0.587551	up	0.0455278	0.277356	no
AKU48730.1	AKJ12_RS02270	WP_053045149.1	A0A383T952	WP_011037476.1	CBS domain-containing protein	SP(Sec/SPI)	SP/TM	AKJ12_RS02270	GO:0005886	PM-Alpha Helix	589403	748997	982305	670328	1.15938e+06	1.16992e+06	773568	999879	0.370224	up	0.414156	0.803467	no
AKU48733.1	AKJ12_RS02285	WP_053045151.1	A0A381M8J0	WP_011037479.1	succinate-semialdehyde dehydrogenase	LIPO(Sec/SPII)	SP	AKJ12_RS02285	GO:0005737	Cytoplasm	1.31165e+06	1.53823e+06	1.60476e+06	2.11301e+06	2.47298e+06	2.06162e+06	1.48488e+06	2.21587e+06	0.577525	up	0.00502847	0.068636	low
AKU48765.1	AKJ12_RS02455	WP_039526767.1	A0A2S6YXR5	WP_011037508.1	glutamate dehydrogenase	OTHER	Non-cytoplasmic	AKJ12_RS02455	GO:0005886	PM-Alpha Helix	348439	398973	360853	516584	340192	328763	369422	395180	0.0972413	up	0.647666	0.89778	no
AKU48767.1	AKJ12_RS02465	WP_053045168.1	A0A2N7V5K6	WP_011037510.1	GntR family transcriptional regulator	OTHER	TM	AKJ12_RS02465	GO:0005886	PM-Alpha Helix	76060.6	111897	115693	160528	212526	171193	101217	181416	0.841852	up	0.000892252	0.0199102	med
AKU48773.1	AKJ12_RS02500	WP_016903296.1	A0A2N7V5R9	WP_011037516.1	porin	OTHER	TM	AKJ12_RS02500	GO:0005886	PM-Alpha Helix	281083	376461	235631	665859	319417	307036	297725	430770	0.532939	up	0.342141	0.748616	no
AKU48779.1	AKJ12_RS02535	WP_039815067.1	A0A383T6R0	WP_011037523.1	lysine 6-aminotransferase	OTHER	Non-cytoplasmic	AKJ12_RS02535	GO:0005737	Cytoplasm	117115	239880	174737	666089	370596	239672	177244	425453	1.26326	up	0.00164094	0.0308902	med
AKU48786.1	AKJ12_RS02580	WP_006448932.1	A0A0G8KS91	WP_011037532.1	hypothetical protein AKJ12_02580	OTHER	Non-cytoplasmic	AKJ12_RS02580	GO:0005737	Cytoplasm	1.33699e+06	1.1073e+06	1.81213e+06	2.23324e+06	1.87974e+06	1.74393e+06	1.41881e+06	1.9523e+06	0.460498	up	0.0184958	0.161999	no
AKU48787.1	AKJ12_RS02585	WP_039815192.1	A0A2S7CJ10	WP_011037533.1	phosphopantetheine adenylyltransferase	OTHER	Non-cytoplasmic	AKJ12_RS02585	GO:0005737	Cytoplasm	141841	119334	160890	165516	200112	208614	140688	191414	0.444194	up	0.183065	0.595161	no
AKU48788.1	AKJ12_RS20775	WP_019303855.1	A0A2N7V5Q8	WP_011037535.1	heat-shock protein Hsp90	OTHER	Non-cytoplasmic	AKJ12_RS20775	GO:0005737	Cytoplasm	859392	1.39086e+06	1.15276e+06	2.58235e+06	1.93633e+06	1.93674e+06	1.13434e+06	2.15181e+06	0.923698	up	3.14912e-06	0.000325027	high
AKU48795.1	AKJ12_RS02645	WP_016905033.1	A0A2N7V5N3	WP_011037539.1	peptidase S9	LIPO(Sec/SPII)	SP	AKJ12_RS02645	GO:0005615	SP-Extracellular space	89790.9	95848.8	128347	126594	125231	153253	104662	135026	0.367493	up	0.134206	0.513055	no
AKU48798.1	AKJ12_RS02660	WP_053045174.1	A0A381M8J6	WP_011037542.1	TonB-dependent receptor	TAT(Tat/SPI)	SP	AKJ12_RS02660	GO:0005615	SP-Extracellular space	306789	345966	321417	448550	417074	490562	324724	452062	0.477305	up	0.0276064	0.208862	no
AKU48809.1	AKJ12_RS02720	WP_047128895.1	A0A383T9W6	WP_011037553.1	dihydrodipicolinate synthetase	TAT(Tat/SPI)	SP	AKJ12_RS02720	GO:0005737	Cytoplasm	166335	195077	163269	132109	198814	205742	174894	178888	0.0325822	up	0.921784	0.987946	no
AKU48834.1	AKJ12_RS02870	WP_016903301.1	A0A2N7V608	WP_011037585.1	polysaccharide biosynthesis protein GumL	OTHER	Non-cytoplasmic	AKJ12_RS02870	GO:0005737	Cytoplasm	916420	1.36865e+06	1.45824e+06	2.0129e+06	1.89652e+06	1.79119e+06	1.24777e+06	1.9002e+06	0.606803	up	0.0101526	0.109285	no
AKU48835.1	AKJ12_RS02875	WP_100224788.1	A0A2N7V608	WP_011037586.1	glycosyl transferase family 1	OTHER	TM	AKJ12_RS02875	GO:0005886	PM-Alpha Helix	120145	155775	183114	134615	220859	274547	153012	210007	0.456796	up	0.310514	0.725857	no
AKU48845.1	AKJ12_RS02935	WP_053045191.1	A0A2N7V625	WP_002811076.1	integration host factor subunit alpha	OTHER	Non-cytoplasmic	AKJ12_RS02935	GO:0005737	Cytoplasm	22219.8	40954.3	40101.4	46526.4	42396.4	44021.8	34425.2	44314.9	0.364326	up	0.209229	0.634981	no
AKU48847.1	AKJ12_RS02945	WP_003484828.1	A0A098Q1V5	WP_011037597.1	phenylalanyl-tRNA synthetase	OTHER	Non-cytoplasmic	AKJ12_RS02945	GO:0005737	Cytoplasm	56788.5	65624.7	57347.5	131128	64023	65642.8	59920.2	86931.4	0.536832	up	0.0997153	0.437645	no
AKU48850.1	AKJ12_RS02960	WP_047124270.1	A0A2N7V5S4	WP_011037599.1	translation initiation factor IF-3	OTHER	Non-cytoplasmic	AKJ12_RS02960	GO:0005737	Cytoplasm	1.45326e+06	1.92853e+06	2.00799e+06	2.53862e+06	2.59218e+06	2.49506e+06	1.79659e+06	2.54196e+06	0.500678	up	0.0417526	0.265295	no
AKU48871.1	AKJ12_RS18380	Q8P7X1.1	A0A2N7V5V3	WP_011037621.1	excinuclease ABC subunit B	OTHER	TM	AKJ12_RS18380	GO:0005886	PM-Alpha Helix	39954.4	54900.7	49181.7	90012.2	57208.2	59442.9	48012.3	68887.7	0.520842	up	0.108632	0.461872	no
AKU48926.1	AKJ12_RS03405	WP_053045221.1	A0A383TBT8	WP_011037631.1	Oar protein	TAT(Tat/SPI)	SP	AKJ12_RS03405	GO:0005737	Cytoplasm	3.62189e+06	4.85716e+06	5.29225e+06	7.69058e+06	7.47388e+06	8.60487e+06	4.59043e+06	7.92311e+06	0.787436	up	3.50487e-07	5.56853e-05	high
AKU48932.1	AKJ12_RS03435	WP_053045223.1	A0A383TAR8	WP_011037636.1	N5-carboxyaminoimidazole ribonucleotide mutase	OTHER	Non-cytoplasmic	AKJ12_RS03435	GO:0005886	PM-Alpha Helix	694218	1.21189e+06	1.03e+06	1.74653e+06	1.37691e+06	1.46453e+06	978701	1.52932e+06	0.643954	up	0.00192275	0.0345573	med
AKU48933.1	AKJ12_RS03440	WP_144422041.1	A0A2N7V610	WP_011037637.1	hypothetical protein AKJ12_03440	SP(Sec/SPI)	SP	AKJ12_RS03440	GO:0005615	SP-Extracellular space	158888	191215	206443	355956	212484	231504	185516	266648	0.523396	up	0.136452	0.518153	no
AKU48936.1	AKJ12_RS03455	WP_053046258.1	A0A2N7V5W7	WP_011037640.1	polynucleotide phosphorylase/polyadenylase	OTHER	Non-cytoplasmic	AKJ12_RS03455	GO:0005737	Cytoplasm	1.28351e+07	1.98439e+07	2.03791e+07	2.77501e+07	2.8173e+07	2.77991e+07	1.76861e+07	2.79074e+07	0.658035	up	0.000531732	0.0131183	med
AKU48939.1	AKJ12_RS03475	WP_053045227.1	A0A2N7V673	WP_011037644.1	translation initiation factor IF-2	OTHER	Non-cytoplasmic	AKJ12_RS03475	GO:0005737	Cytoplasm	1.0793e+06	1.34805e+06	1.3431e+06	1.8786e+06	1.89583e+06	1.78338e+06	1.25682e+06	1.85261e+06	0.559782	up	8.98861e-06	0.000743808	high
AKU48940.1	AKJ12_RS06025	WP_003485573.1	A0A2N7V5X0	WP_011037645.1	transcription elongation factor NusA	OTHER	Non-cytoplasmic	AKJ12_RS06025	GO:0005737	Cytoplasm	5.46825e+06	7.02043e+06	6.4568e+06	1.08195e+07	8.01065e+06	7.63879e+06	6.31516e+06	8.82297e+06	0.482445	up	0.0870382	0.407203	no
AKU48941.1	AKJ12_RS03485	WP_053046259.1	A0A381M5C9	WP_011037646.1	ribosome maturation protein RimP	OTHER	TM	AKJ12_RS03485	GO:0005886	PM-Alpha Helix	80734	107029	109244	141011	132441	130767	99002.2	134740	0.444641	up	0.0374565	0.252164	no
AKU48947.1	AKJ12_RS03530	WP_016902996.1	A0A0E3YM87	WP_011037653.1	NADH dehydrogenase	OTHER	Non-cytoplasmic	AKJ12_RS03530	GO:0005737	Cytoplasm	356866	560325	459457	870690	688494	646266	458883	735150	0.679914	up	0.0431489	0.270327	no
AKU48949.1	AKJ12_RS03540	WP_024937980.1	A0A2N9D7M0	WP_011037655.1	NADH dehydrogenase	OTHER	Non-cytoplasmic	AKJ12_RS03540	GO:0005737	Cytoplasm	303572	423861	467243	818400	579086	605895	398225	667793	0.745817	up	0.00051778	0.0129878	med
AKU48951.1	AKJ12_RS03550	WP_003485539.1	A0A098PZ78	WP_011037657.1	NADH dehydrogenase	OTHER	TM	AKJ12_RS03550	GO:0005886	PM-Alpha Helix	581240	885471	720413	1.20265e+06	861804	854653	729041	973035	0.416491	up	0.207664	0.632547	no
AKU48955.1	AKJ12_RS03575	WP_047124254.1	A0A2N7V651	WP_011037661.1	triosephosphate isomerase	LIPO(Sec/SPII)	SP	AKJ12_RS03575	GO:0005615	SP-Extracellular space	347364	496328	526574	671914	737188	733259	456755	714121	0.644745	up	0.0605661	0.331276	no
AKU48961.1	AKJ12_RS03605	WP_016902982.1	A0A2N7V648	WP_011037668.1	flavonol synthase	OTHER	Non-cytoplasmic	AKJ12_RS03605	GO:0005737	Cytoplasm	672030	1.00032e+06	1.11406e+06	1.31068e+06	1.54011e+06	1.58763e+06	928804	1.47948e+06	0.671641	up	0.157407	0.54796	no
AKU48963.1	AKJ12_RS03615	WP_016903690.1	A0A2S7A2J8	WP_011037670.1	acetyl-CoA carboxyl transferase	OTHER	Non-cytoplasmic	AKJ12_RS03615	GO:0005737	Cytoplasm	419564	536967	503090	639229	641084	611576	486540	630629	0.374233	up	0.0578242	0.320332	no
AKU48966.1	AKJ12_RS03630	WP_016903693.1	A0A0E3UDV7	WP_011037673.1	tryptophan synthase subunit beta	OTHER	Cytoplasmic	AKJ12_RS03630	GO:0005737	Cytoplasm	307280	351849	464657	369468	517281	514147	374595	466965	0.317982	up	0.297264	0.711255	no
AKU48968.1	AKJ12_RS03640	WP_039511005.1	A0A5P3KH64	WP_011037675.1	N-(5'-phosphoribosyl)anthranilate isomerase	OTHER	Non-cytoplasmic	AKJ12_RS03640	GO:0005737	Cytoplasm	120899	259945	158837	331565	247272	319734	179894	299524	0.735522	up	0.00222464	0.038485	med
AKU48972.1	AKJ12_RS03665	WP_016903699.1	A0A2N7V6A5	WP_011037679.1	aspartate-semialdehyde dehydrogenase	OTHER	Non-cytoplasmic	AKJ12_RS03665	GO:0005737	Cytoplasm	908029	1.51019e+06	1.47965e+06	2.42765e+06	1.80467e+06	1.89925e+06	1.29929e+06	2.04386e+06	0.653569	up	0.0216562	0.177724	no
AKU48973.1	AKJ12_RS03670	WP_016903700.1	A0A2N7V607	WP_011037680.1	2-hydroxyacid dehydrogenase	OTHER	TM	AKJ12_RS03670	GO:0019867	OM-Beta Strand	136592	169597	155756	223589	191357	204916	153982	206621	0.424225	up	0.0154365	0.144287	no
AKU48974.1	AKJ12_RS03675	WP_016903701.1	A0A0E3YMJ6	WP_011037681.1	chorismate synthase	OTHER	Non-cytoplasmic	AKJ12_RS03675	GO:0005737	Cytoplasm	87011.2	96151.8	119202	126933	162007	168458	100788	152466	0.597157	up	0.0336234	0.237637	no
AKU48976.1	AKJ12_RS03685	WP_026064625.1	A0A2N7V672	WP_011037683.1	50S ribosomal protein L30	OTHER	SP	AKJ12_RS03685	GO:0005737	Cytoplasm	395693	694328	613486	1.02487e+06	696666	700037	567836	807190	0.507435	up	0.217623	0.639035	no
AKU48998.1	AKJ12_RS03825	WP_016902717.1	A0A2N7V632	WP_011036626.1	cell envelope biogenesis protein OmpA	OTHER	Non-cytoplasmic	AKJ12_RS03825	GO:0005737	Cytoplasm	97837.3	161579	128036	145387	222539	188872	129151	185599	0.523138	up	0.257184	0.67867	no
AKU49001.1	AKJ12_RS03840	WP_144422117.1	A0A2N7V649	WP_011036623.1	NADPH-dependent FMN reductase	OTHER	Non-cytoplasmic	AKJ12_RS03840	GO:0005737	Cytoplasm	1.95858e+06	2.87074e+06	2.74109e+06	4.09609e+06	4.03513e+06	3.73072e+06	2.52347e+06	3.95398e+06	0.647896	up	0.00121178	0.0249389	med
AKU49010.1	AKJ12_RS03895	WP_039809642.1	A0A2S7C6W9	WP_011037431.1	cold-shock protein	SP(Sec/SPI)	SP	AKJ12_RS03895	GO:0005615	SP-Extracellular space	1.75385e+07	1.89984e+07	1.97071e+07	3.45909e+07	2.2848e+07	2.31928e+07	1.8748e+07	2.68772e+07	0.51965	up	0.124481	0.498417	no
AKU49012.1	AKJ12_RS03905	WP_016902702.1	A0A2N7V6D5	WP_011036611.1	phospholipase	OTHER	Non-cytoplasmic	AKJ12_RS03905	GO:0005737	Cytoplasm	213459	286691	282383	416640	312440	307789	260845	345623	0.406008	up	0.242527	0.663936	no
AKU49016.1	AKJ12_RS03935	WP_053045240.1	A0A2N7V658	WP_011036605.1	ferredoxin-NADP reductase	SP(Sec/SPI)	Non-cytoplasmic	AKJ12_RS03935	GO:0005737	Cytoplasm	193463	208390	205230	431295	239485	247302	202361	306027	0.596729	up	0.0766215	0.380525	no
AKU49018.1	AKJ12_RS03945	WP_100224764.1	A0A2N7V665	WP_011036603.1	dipeptidyl carboxypeptidase	LIPO(Sec/SPII)	SP	AKJ12_RS03945	GO:0005615	SP-Extracellular space	119964	189282	169697	317249	227569	223984	159648	256267	0.682755	up	0.0127465	0.126257	no
AKU49019.1	AKJ12_RS03950	WP_026064369.1	A0A2N7V6C2	WP_011036602.1	MarR family transcriptional regulator	OTHER	Non-cytoplasmic	AKJ12_RS03950	GO:0005737	Cytoplasm	87370.4	84114.1	97910.3	115144	134466	127679	89798.2	125763	0.485948	up	0.025898	0.2017	no
AKU49034.1	AKJ12_RS04045	WP_047124217.1	A0A2N7V6E6	WP_011036583.1	Iron permease	OTHER	Non-cytoplasmic	AKJ12_RS04045	GO:0005737	Cytoplasm	24501.3	35392.8	34847.2	32332.8	47147.1	58684.2	31580.5	46054.7	0.544316	up	0.504999	0.841235	no
AKU49035.1	AKJ12_RS04050	WP_039511616.1	A0A2N7V684	WP_011036582.1	Right-handed parallel beta-helix repeat-containing protein	OTHER	Non-cytoplasmic	AKJ12_RS04050	GO:0005737	Cytoplasm	2.06129e+06	2.73205e+06	2.72637e+06	4.17876e+06	3.57674e+06	3.46236e+06	2.50657e+06	3.73929e+06	0.57705	up	0.00131046	0.026422	med
AKU49040.1	AKJ12_RS04075	WP_016902381.1	A0A2N7V681	WP_012438809.1	2,3,4,5-tetrahydropyridine-2,6-carboxylate N-succinyltransferase	OTHER	Non-cytoplasmic	AKJ12_RS04075	GO:0005737	Cytoplasm	637607	606959	717683	768600	981781	878496	654083	876292	0.421937	up	0.00391199	0.0589001	low
AKU49042.1	AKJ12_RS04085	WP_039511607.1	A0A2N7V689	WP_011036574.1	methionine aminopeptidase	SP(Sec/SPI)	SP	AKJ12_RS04085	GO:0005737	Cytoplasm	1.26231e+06	1.92004e+06	1.77879e+06	2.47553e+06	2.2706e+06	2.32824e+06	1.65371e+06	2.35813e+06	0.511932	up	0.00166843	0.031152	med
AKU49048.1	AKJ12_RS04120	WP_039809687.1	A0A2S7CHQ5	WP_011036567.1	30S ribosomal protein S2	OTHER	TM	AKJ12_RS04120	GO:0005886	PM-Alpha Helix	9.20905e+06	1.39693e+07	1.37169e+07	2.00789e+07	2.15189e+07	1.86608e+07	1.22984e+07	2.00862e+07	0.707735	up	0.00571523	0.0730074	low
AKU49049.1	AKJ12_RS04125	WP_039511592.1	A0A2S7CHT5	WP_011036566.1	elongation factor Ts	OTHER	Non-cytoplasmic	AKJ12_RS04125	GO:0005737	Cytoplasm	1.09518e+07	1.6475e+07	1.75209e+07	2.57745e+07	2.12585e+07	2.26658e+07	1.49826e+07	2.32329e+07	0.632889	up	0.000773472	0.0181537	med
AKU49051.1	AKJ12_RS04135	WP_104544402.1	A0A2N7V691	WP_011036563.1	uridylate kinase	OTHER	Non-cytoplasmic	AKJ12_RS04135	GO:0005737	Cytoplasm	1.49429e+06	1.28863e+06	1.61831e+06	3.0829e+06	2.64662e+06	2.16398e+06	1.46708e+06	2.63117e+06	0.84276	up	4.91856e-05	0.0023567	high
AKU49052.1	AKJ12_RS04140	WP_039511589.1	A0A2S7CHR1	WP_011036562.1	ribosome recycling factor	OTHER	SP/TM/Cytoplasmic	AKJ12_RS04140	GO:0005886	PM-Alpha Helix	3.09224e+06	5.40572e+06	4.70322e+06	8.54044e+06	5.6232e+06	5.94976e+06	4.40039e+06	6.70447e+06	0.607491	up	0.182343	0.594147	no
AKU49057.1	AKJ12_RS04165	WP_053045245.1	A0A383TAC1	WP_011036557.1	Outer membrane protein assembly factor BamA	OTHER	Non-cytoplasmic	AKJ12_RS04165	GO:0005886	PM-Alpha Helix	2.55584e+06	3.34857e+06	3.28587e+06	5.52845e+06	4.55576e+06	4.50837e+06	3.06343e+06	4.86419e+06	0.667054	up	0.000104963	0.00406365	high
AKU49061.1	AKJ12_RS04185	WP_053045247.1	A0A2S6YIN4	WP_011036553.1	UDP-N-acetylglucosamine acyltransferase	OTHER	Non-cytoplasmic	AKJ12_RS04185	GO:0005737	Cytoplasm	620252	709652	826128	897930	1.09876e+06	942231	718678	979640	0.446907	up	0.0546411	0.309607	no
AKU49064.1	AKJ12_RS04205	WP_102252335.1	A0A2N7V6A6	WP_011036549.1	acetyl-CoA carboxyl transferase	OTHER	Non-cytoplasmic	AKJ12_RS04205	GO:0005737	Cytoplasm	371177	486018	472651	706672	575792	552304	443282	611590	0.464339	up	0.0494021	0.291569	no
AKU49081.1	AKJ12_RS04300	WP_053045265.1	A0A2N7V6J2	AAM40639.1	DUF2147 domain-containing protein	OTHER	Non-cytoplasmic	AKJ12_RS04300	GO:0005737	Cytoplasm	475473	672198	651081	1.07975e+06	915355	875068	599584	956724	0.67414	up	0.00187996	0.0340968	med
AKU49094.1	AKJ12_RS04375	WP_053045275.1	A0A2N7V6E0	WP_011036517.1	aminoacrylate peracid reductase	SP(Sec/SPI)	SP	AKJ12_RS04375	GO:0005615	SP-Extracellular space	1.62757e+06	2.39689e+06	2.57412e+06	4.11868e+06	3.14143e+06	3.38142e+06	2.19953e+06	3.54718e+06	0.689478	up	0.0528848	0.303272	no
AKU49101.1	AKJ12_RS04410	WP_053045278.1	A0A2N7V6F8	WP_011036511.1	DUF2383 domain-containing protein	OTHER	Non-cytoplasmic	AKJ12_RS04410	GO:0005737	Cytoplasm	5.30342e+06	8.90006e+06	8.21558e+06	1.60073e+07	1.20855e+07	7.5176e+06	7.47302e+06	1.18701e+07	0.667571	up	0.014132	0.136575	no
AKU49104.1	AKJ12_RS04425	WP_039809853.1	A0A2S7CHK0	WP_011036508.1	N-ethylmaleimide reductase	OTHER	Non-cytoplasmic	AKJ12_RS04425	GO:0005737	Cytoplasm	491809	682569	720225	1.34333e+06	744043	823287	631534	970219	0.619449	up	0.0358742	0.247466	no
AKU49111.1	AKJ12_RS04465	WP_053045283.1	A0A2N7V6N1	WP_011036501.1	DUF4097 domain-containing protein	LIPO(Sec/SPII)	SP	AKJ12_RS04465	GO:0005737	Cytoplasm	110974	152889	138605	209610	140187	193702	134156	181166	0.433404	up	0.0631483	0.341916	no
AKU49120.1	AKJ12_RS04515	WP_016904096.1	A0A0E3UCS6	WP_011036492.1	leucine dehydrogenase	LIPO(Sec/SPII)	SP	AKJ12_RS04515	GO:0005737	Cytoplasm	223728	186064	285493	329247	298524	331100	231762	319624	0.463732	up	0.0531875	0.303536	no
AKU49123.1	AKJ12_RS04530	WP_039809913.1	A0A2S7BNW6	WP_011036489.1	hypothetical protein AKJ12_04530	OTHER	Non-cytoplasmic	AKJ12_RS04530	GO:0005737	Cytoplasm	1.84702e+06	2.47496e+06	2.79943e+06	6.36469e+06	4.59906e+06	3.93808e+06	2.3738e+06	4.96728e+06	1.06525	up	2.45824e-05	0.00145733	high
AKU49124.1	AKJ12_RS04535	WP_053045288.1	A0A383TBM4	WP_011036488.1	hypothetical protein AKJ12_04535	OTHER	Non-cytoplasmic	AKJ12_RS04535	GO:0019867	OM-Beta Strand	170127	203472	266401	431043	447383	417062	213333	431829	1.01735	up	0.0855167	0.401504	no
AKU49126.1	AKJ12_RS04545	WP_039809921.1	A0A2S7CHH2	WP_011036486.1	cell shape determination protein CcmA	OTHER	SP	AKJ12_RS04545	GO:0005737	Cytoplasm	1.71528e+06	2.99817e+06	2.73147e+06	4.68239e+06	3.45662e+06	3.69829e+06	2.48164e+06	3.94577e+06	0.669011	up	0.0026512	0.0435147	med
AKU49134.1	AKJ12_RS04585	WP_053045295.1	A0A383TBN3	WP_011036478.1	cold-shock protein	OTHER	Non-cytoplasmic	AKJ12_RS04585	GO:0005737	Cytoplasm	2.04129e+06	1.97116e+06	1.95024e+06	4.37752e+06	2.68894e+06	2.35803e+06	1.98756e+06	3.1415e+06	0.660453	up	0.0159338	0.147184	no
AKU49136.1	AKJ12_RS04595	WP_026064629.1	A0A2N7V6I0	WP_011036468.1	hypoxanthine-guanine phosphoribosyltransferase	LIPO(Sec/SPII)	SP	AKJ12_RS04595	GO:0005737	Cytoplasm	404965	487914	517576	718705	620938	672751	470151	670798	0.512753	up	0.0139946	0.136242	no
AKU49144.1	AKJ12_RS04640	WP_016903795.1	A0A1L5Y0R1	WP_011036463.1	GTPase Era	OTHER	TM/Cytoplasmic	AKJ12_RS04640	GO:0005886	PM-Alpha Helix	333415	464707	443886	648520	501478	508015	414003	552671	0.416781	up	0.0621315	0.337601	no
AKU49148.1	AKJ12_RS04665	WP_053045300.1	A0A2N7V6T2	WP_011036456.1	peptidase S1	OTHER	Non-cytoplasmic	AKJ12_RS04665	GO:0005737	Cytoplasm	1.36138e+06	1.74832e+06	1.69763e+06	2.6914e+06	2.23077e+06	2.19624e+06	1.60244e+06	2.3728e+06	0.566319	up	0.000114783	0.00427078	high
AKU49156.1	AKJ12_RS04720	WP_053045308.1	A0A381M6H8	WP_011036452.1	enoyl-CoA hydratase	OTHER	Non-cytoplasmic	AKJ12_RS04720	GO:0005737	Cytoplasm	37286.6	43620.4	38602.6	66656.3	53806.1	43683.6	39836.5	54715.3	0.457852	up	0.055641	0.313484	no
AKU49160.1	AKJ12_RS04740	WP_039810013.1	A0A2N9DB83	WP_011036402.1	TonB-dependent receptor	OTHER	Cytoplasmic	AKJ12_RS04740	GO:0005737	Cytoplasm	218296	287480	312521	408635	396281	358896	272766	387937	0.508161	up	0.00167054	0.031152	med
AKU49166.1	AKJ12_RS04775	WP_005989873.1	A0A098Q1T0	WP_011036399.1	hydroperoxidase	OTHER	Non-cytoplasmic	AKJ12_RS04775	GO:0005737	Cytoplasm	4.29043e+06	6.77221e+06	6.24323e+06	1.01437e+07	8.98036e+06	8.98873e+06	5.76863e+06	9.37095e+06	0.699967	up	0.000231536	0.00724144	high
AKU49169.1	AKJ12_RS04790	WP_011036396.1	A0A0D0M2W5	WP_011036391.1	50S ribosomal protein L19	OTHER	Cytoplasmic	AKJ12_RS04790	GO:0005737	Cytoplasm	4.7866e+06	6.40375e+06	7.04559e+06	9.42744e+06	1.0122e+07	9.20302e+06	6.07865e+06	9.58415e+06	0.656899	up	4.28098e-05	0.00218	high
AKU49175.1	AKJ12_RS04820	WP_104544419.1	A0A2N7V6N3	WP_011036376.1	signal recognition particle	SP(Sec/SPI)	SP	AKJ12_RS04820	GO:0005615	SP-Extracellular space	135229	139646	139995	277528	261651	193286	138290	244155	0.820101	up	5.95711e-05	0.00268882	high
AKU49189.1	AKJ12_RS04900	WP_016901510.1	A0A2N9DC21	WP_011036376.1	TonB-dependent receptor	OTHER	Non-cytoplasmic	AKJ12_RS04900	GO:0005737	Cytoplasm	46838.2	54297.5	79140.8	99795.4	94788.5	122423	60092.2	105669	0.814303	up	0.0674639	0.357289	no
AKU49196.1	AKJ12_RS04935	WP_104567377.1	A0A2N7V6P3	WP_011036368.1	polyvinylalcohol dehydrogenase	OTHER	TM	AKJ12_RS04935	GO:0005737	Cytoplasm	2.95579e+06	3.79471e+06	3.83805e+06	5.11404e+06	5.36181e+06	5.09862e+06	3.52952e+06	5.19149e+06	0.556678	up	0.000289097	0.00856936	high
AKU49212.1	AKJ12_RS05035	WP_016901711.1	A0A2S6YQA3	WP_011036350.1	GTPase CgtA	OTHER	Non-cytoplasmic	AKJ12_RS05035	GO:0005737	Cytoplasm	128594	185335	157546	344046	159839	176366	157158	226750	0.528885	up	0.200089	0.61945	no
AKU49213.1	AKJ12_RS05040	WP_016901710.1	A0A0Q5GS34	WP_011036349.1	50S ribosomal protein L27	OTHER	Non-cytoplasmic	AKJ12_RS05040	GO:0005737	Cytoplasm	896257	987796	1.29193e+06	2.21351e+06	1.86022e+06	1.55678e+06	1.05866e+06	1.87684e+06	0.826062	up	0.00280674	0.0453186	med
AKU49216.1	AKJ12_RS05055	WP_016901707.1	A0A2N7V6R9	WP_011036347.1	thioesterase	OTHER	Non-cytoplasmic	AKJ12_RS05055	GO:0005737	Cytoplasm	782006	917434	902447	1.05212e+06	866183	928918	867296	949074	0.129996	up	0.311418	0.725912	no
AKU49223.1	AKJ12_RS05100	WP_016901698.1	A0A383T9G1	WP_011036337.1	phosphoribosylglycinamide formyltransferase	OTHER	Cytoplasmic	AKJ12_RS05100	GO:0005737	Cytoplasm	219561	281313	294367	442774	398731	387783	265081	409763	0.628357	up	0.00392964	0.0589001	low
AKU49230.1	AKJ12_RS05135	WP_039511392.1	A0A2S6YQG9	WP_011036329.1	polyketide cyclase	OTHER	Non-cytoplasmic	AKJ12_RS05135	GO:0005737	Cytoplasm	1.44933e+06	1.96665e+06	1.75757e+06	3.46086e+06	2.96508e+06	2.3742e+06	1.72452e+06	2.93338e+06	0.766372	up	0.00118263	0.0245938	med
AKU49234.1	AKJ12_RS05155	WP_047124441.1	A0A2S7CHA5	WP_011036325.1	septum formation inhibitor	OTHER	Non-cytoplasmic	AKJ12_RS05155	GO:0005737	Cytoplasm	162628	128687	157226	114468	172335	186552	149514	157785	0.0776841	up	0.876386	0.97293	no
AKU49235.1	AKJ12_RS05160	WP_043087874.1	A0A2S7CH89	WP_011036324.1	cell division inhibitor MinD	OTHER	SP	AKJ12_RS05160	GO:0005737	Cytoplasm	1.15951e+06	1.30874e+06	1.34865e+06	1.94072e+06	1.59282e+06	1.57344e+06	1.2723e+06	1.70233e+06	0.420073	up	0.00448127	0.0646553	low
AKU49236.1	AKJ12_RS05165	WP_053045327.1	A0A2N7V6S9	WP_011036323.1	cell division topological specificity factor	OTHER	TM/Cytoplasmic	AKJ12_RS05165	GO:0005886	PM-Alpha Helix	262324	360300	346190	711057	415386	432224	322938	519556	0.68602	up	0.00338124	0.053044	low
AKU49247.1	AKJ12_RS05235	WP_026064569.1	A0A2S7CH64	WP_011036310.1	Aldo/keto reductase	SP(Sec/SPI)	SP	AKJ12_RS05235	GO:0005615	SP-Extracellular space	207265	147187	236703	212821	160067	179710	197052	184200	-0.0973038	down	0.820635	0.954441	no
AKU49248.1	AKJ12_RS05240	WP_047124166.1	A0A2S7CH32	WP_011036309.1	catalase	OTHER	Non-cytoplasmic	AKJ12_RS05240	GO:0005737	Cytoplasm	5.6987e+06	8.19309e+06	8.39151e+06	1.31755e+07	1.18896e+07	1.09411e+07	7.42776e+06	1.20021e+07	0.692283	up	3.33352e-06	0.000325027	high
AKU49255.1	AKJ12_RS05285	WP_102256956.1	A0A2N7V704	none	histidine kinase	OTHER	Non-cytoplasmic	AKJ12_RS05285	GO:0005737	Cytoplasm	59502.9	62208.5	83895.9	141348	127960	137443	68535.8	135584	0.984253	up	6.52558e-05	0.0028009	high
AKU49282.1	AKJ12_RS05445	WP_026064525.1	A0A0B2C8X8	WP_011036279.1	oxidoreductase	OTHER	Non-cytoplasmic	AKJ12_RS05445	GO:0005737	Cytoplasm	458895	571863	607826	814128	753109	696180	546194	754473	0.466054	up	0.0371344	0.251274	no
AKU49285.1	AKJ12_RS05460	WP_064506504.1	A0A2S7CH24	WP_011036275.1	phosphoglycerate mutase	OTHER	Non-cytoplasmic	AKJ12_RS05460	GO:0005737	Cytoplasm	22982	30081	38486.5	60965.6	56448.9	42223.3	30516.5	53212.6	0.802175	up	0.00138585	0.0276613	med
AKU49288.1	AKJ12_RS05475	WP_016903344.1	A0A2N7V766	AAM40371.1	type III effector	OTHER	Non-cytoplasmic	AKJ12_RS05475	#N/A	#N/A	93905.7	149171	128753	341746	215490	219925	123943	259054	1.06357	up	5.58643e-05	0.00258015	high
AKU49311.1	AKJ12_RS05625	WP_039510765.1	A0A2S6Z5W4	WP_011036254.1	aminopeptidase	OTHER	SP/TM	AKJ12_RS05625	GO:0005886	PM-Alpha Helix	54969.4	54824.7	51119.4	90484.7	73452.4	68254.5	53637.8	77397.2	0.529029	up	0.0203052	0.170512	no
AKU49312.1	AKJ12_RS05630	WP_016903920.1	A0A2S7CIF7	WP_011036253.1	adenylosuccinate synthetase	OTHER	Non-cytoplasmic	AKJ12_RS05630	GO:0005737	Cytoplasm	2.25231e+06	3.47348e+06	2.94949e+06	4.49446e+06	4.44177e+06	4.71178e+06	2.89176e+06	4.54934e+06	0.653708	up	0.00575644	0.0730123	low
AKU49314.1	AKJ12_RS05645	WP_016903923.1	A0A2N7V2D3	WP_011036251.1	membrane protease HflC	OTHER	Non-cytoplasmic	AKJ12_RS05645	GO:0005737	Cytoplasm	125260	245974	197767	312978	254369	351956	189667	306434	0.692109	up	0.0159864	0.147201	no
AKU49317.1	AKJ12_RS05660	WP_016903926.1	A0A0E3YKA2	WP_011036248.1	cytochrome C biogenesis protein	OTHER	Non-cytoplasmic	AKJ12_RS05660	GO:0005737	Cytoplasm	319294	540752	456690	824534	575697	614288	438912	671506	0.613468	up	0.0121299	0.122596	no
AKU49320.1	AKJ12_RS05675	WP_053045342.1	A0A2N7V268	WP_011036245.1	bacterioferritin	SP(Sec/SPI)	SP/TM	AKJ12_RS05675	GO:0005886	PM-Alpha Helix	3.47625e+06	4.96862e+06	5.99752e+06	6.95981e+06	6.14735e+06	6.78859e+06	4.81413e+06	6.63192e+06	0.46215	up	0.174077	0.581737	no
AKU49323.1	AKJ12_RS06095	WP_016944837.1	A0A2N7V4K9	WP_011036242.1	glycerophosphodiester phosphodiesterase	OTHER	Non-cytoplasmic	AKJ12_RS06095	GO:0005737	Cytoplasm	2.22212e+06	3.0694e+06	4.20273e+06	5.03802e+06	4.84915e+06	7.03706e+06	3.16475e+06	5.64141e+06	0.833963	up	0.0221673	0.179691	no
AKU49324.1	AKJ12_RS05695	WP_053045344.1	A0A2N7V287	AAM40340.1	TonB-dependent receptor	LIPO(Sec/SPII)	SP	AKJ12_RS05695	GO:0005886	PM-Alpha Helix	288666	320835	318101	757147	394208	505528	309201	552294	0.836893	up	0.258769	0.678884	no
AKU49326.1	AKJ12_RS05715	WP_016903136.1	A0A0E3YK97	WP_011036237.1	TonB-dependent receptor	OTHER	Cytoplasmic	AKJ12_RS05715	GO:0005737	Cytoplasm	838009	1.08946e+06	1.20593e+06	1.60308e+06	1.41958e+06	1.42739e+06	1.04447e+06	1.48335e+06	0.506096	up	0.00196764	0.0350468	med
AKU49331.1	AKJ12_RS05740	WP_016903131.1	A0A2N7V2E8	WP_011036232.1	methylcitrate synthase	OTHER	Non-cytoplasmic	AKJ12_RS05740	GO:0005737	Cytoplasm	176192	283386	283520	432789	588614	396506	247699	472636	0.93214	up	0.002763	0.0447944	med
AKU49334.1	AKJ12_RS05765	WP_039810354.1	A0A2S7CID1	WP_011036225.1	pilus assembly protein PilZ	OTHER	SP	AKJ12_RS05765	GO:0005886	PM-Alpha Helix	427373	703567	651891	1.04528e+06	756235	750889	594277	850802	0.517688	up	0.0270263	0.206953	no
AKU49338.1	AKJ12_RS05785	WP_047130408.1	A0A381M190	WP_011036221.1	3-oxoacyl-ACP synthase	TAT(Tat/SPI)	Non-cytoplasmic	AKJ12_RS05785	GO:0005615	SP-Extracellular space	2.95576e+06	4.11573e+06	4.01453e+06	6.50988e+06	5.14739e+06	5.08676e+06	3.69534e+06	5.58134e+06	0.594905	up	6.65971e-05	0.00281408	high
AKU49339.1	AKJ12_RS05790	WP_053045347.1	A0A2N7V269	WP_002814322.1	acyl carrier protein	OTHER	Non-cytoplasmic	AKJ12_RS05790	GO:0005737	Cytoplasm	5.3735e+06	7.69029e+06	8.78385e+06	1.31826e+07	1.14435e+07	1.07211e+07	7.28255e+06	1.17824e+07	0.694115	up	0.0160469	0.147201	no
AKU49340.1	AKJ12_RS05795	WP_047130406.1	A0A381LZ60	WP_011036220.1	3-ketoacyl-ACP reductase	OTHER	TM/Cytoplasmic	AKJ12_RS05795	GO:0005886	PM-Alpha Helix	797799	1.21108e+06	1.26607e+06	1.8903e+06	1.51116e+06	1.55069e+06	1.09165e+06	1.65072e+06	0.596584	up	0.00642597	0.0787777	low
AKU49341.1	AKJ12_RS05800	WP_047130405.1	A0A2S6Y970	WP_011036219.1	malonyl CoA-ACP transacylase	OTHER	TM/Cytoplasmic	AKJ12_RS05800	GO:0005737	Cytoplasm	225345	258649	281620	399442	321728	334036	255205	351735	0.462835	up	0.0162615	0.148266	no
AKU49344.1	AKJ12_RS05815	WP_047130403.1	A0A383T1G8	WP_010368401.1	50S ribosomal protein L32	OTHER	SP	AKJ12_RS05815	GO:0005737	Cytoplasm	923041	1.23485e+06	1.42724e+06	2.03082e+06	1.72897e+06	1.68298e+06	1.19504e+06	1.81426e+06	0.602317	up	0.000785057	0.0181537	med
AKU49354.1	AKJ12_RS08775	Q3BWK4.1	A0A2N7V227	WP_011036205.1	nucleoid-associated protein	OTHER	SP/TM/Cytoplasmic	AKJ12_RS08775	GO:0005886	PM-Alpha Helix	131148	157991	130297	276397	170497	191264	139812	212719	0.605462	up	0.00717471	0.0855794	low
AKU49371.1	AKJ12_RS05980	WP_039810457.1	A0A2S7CI84	WP_011036192.1	ribonuclease H	OTHER	Non-cytoplasmic	AKJ12_RS05980	GO:0005737	Cytoplasm	22908.7	32677.2	33718.5	56234.5	38187.3	51311.1	29768.1	48577.6	0.706521	up	0.0811384	0.391119	no
AKU49373.1	AKJ12_RS05990	WP_047130389.1	A0A2N7V239	WP_011036190.1	hydroxyacylglutathione hydrolase	OTHER	TM	AKJ12_RS05990	GO:0005886	PM-Alpha Helix	151866	210750	248269	288158	250250	361743	203628	300050	0.559266	up	0.149316	0.537626	no
AKU49376.1	AKJ12_RS06020	WP_003483788.1	A0A098Q105	none	DNA-binding protein HU	OTHER	Non-cytoplasmic	AKJ12_RS06020	GO:0005737	Cytoplasm	1.64283e+07	2.07645e+07	2.29298e+07	3.78656e+07	3.25847e+07	2.77808e+07	2.00409e+07	3.27437e+07	0.708271	up	0.0191851	0.1653	no
AKU49378.1	AKJ12_RS06030	WP_039810498.1	A0A2N7V4Q5	WP_011036185.1	Clp protease	OTHER	Non-cytoplasmic	AKJ12_RS06030	GO:0005737	Cytoplasm	1.78838e+06	2.45531e+06	2.47104e+06	4.12575e+06	3.1958e+06	2.79417e+06	2.23824e+06	3.37191e+06	0.591198	up	0.00194595	0.0348167	med
AKU49379.1	AKJ12_RS09185	Q8PNI5.1	A0A2N7V207	WP_011036184.1	Clp protease ClpP	OTHER	SP	AKJ12_RS09185	GO:0005737	Cytoplasm	3.5336e+06	4.32872e+06	4.41161e+06	8.24902e+06	6.12783e+06	5.44005e+06	4.09131e+06	6.60563e+06	0.691134	up	0.000160407	0.00544561	high
AKU49383.1	AKJ12_RS06085	WP_016902239.1	A0A2N7V784	WP_011036181.1	isocitrate dehydrogenase	OTHER	Non-cytoplasmic	AKJ12_RS06085	GO:0005737	Cytoplasm	5.69616e+06	8.86705e+06	8.03635e+06	1.20071e+07	1.02654e+07	1.06836e+07	7.53319e+06	1.09854e+07	0.54425	up	0.00154936	0.0295867	med
AKU49386.1	AKJ12_RS06105	WP_039510626.1	A0A2N7V787	WP_011036177.1	transcriptional regulator PhoB	OTHER	Non-cytoplasmic	AKJ12_RS06105	GO:0005737	Cytoplasm	162617	261008	285903	717681	452230	543525	236509	571145	1.27196	up	0.0158833	0.147059	no
AKU49394.1	AKJ12_RS06145	WP_016902228.1	A0A0E3YU81	WP_011036169.1	peptidase	OTHER	Non-cytoplasmic	AKJ12_RS06145	GO:0005737	Cytoplasm	95417.7	121952	96741.7	447808	160339	128225	104704	245458	1.22916	up	0.0351842	0.243958	no
AKU49397.1	AKJ12_RS06165	WP_047125071.1	A0A2N7VAJ7	WP_011036165.1	sporulation protein	OTHER	SP/TM	AKJ12_RS06165	GO:0005886	PM-Alpha Helix	130154	216159	144538	198960	181196	236249	163617	205468	0.328591	up	0.177812	0.587474	no
AKU49399.1	AKJ12_RS06180	WP_053045357.1	A0A383T6E7	WP_011036162.1	phosphoglycerate mutase	SP(Sec/SPI)	SP	AKJ12_RS06180	GO:0005615	SP-Extracellular space	1.29815e+06	1.62732e+06	1.81414e+06	2.00888e+06	2.01482e+06	2.27363e+06	1.57987e+06	2.09911e+06	0.409972	up	0.0224177	0.180982	no
AKU49401.1	AKJ12_RS06190	WP_047125069.1	A0A2N7V738	WP_011036160.1	TonB-dependent receptor	SP(Sec/SPI)	SP	AKJ12_RS06190	GO:0005615	SP-Extracellular space	908154	1.15699e+06	1.30322e+06	2.34438e+06	2.07937e+06	2.87028e+06	1.12279e+06	2.43134e+06	1.11467	up	9.49632e-07	0.000125731	high
AKU49405.1	AKJ12_RS06220	WP_039810560.1	A0A2N7V7A3	WP_011036154.1	sulfate transporter subunit	OTHER	Non-cytoplasmic	AKJ12_RS06220	GO:0005737	Cytoplasm	5.86889e+06	8.45179e+06	8.76544e+06	1.12088e+07	9.02929e+06	9.60424e+06	7.69537e+06	9.94743e+06	0.370333	up	0.0502193	0.294639	no
AKU49410.1	AKJ12_RS06245	A0A383T8A1	A0A383T8A1	WP_011036149.1	Membrane protein	OTHER	Non-cytoplasmic	AKJ12_RS06245	GO:0005737	Cytoplasm	1.44817e+08	2.38932e+08	2.499e+08	3.87507e+08	2.87775e+08	3.22343e+08	2.11217e+08	3.32542e+08	0.654812	up	0.0621276	0.337601	no
AKU49411.1	AKJ12_RS06250	WP_039810588.1	A0A2N7VAD8	WP_011036148.1	NADPH:quinone reductase	OTHER	SP/TM	AKJ12_RS06250	GO:0005886	PM-Alpha Helix	754506	1.19693e+06	1.05187e+06	1.53047e+06	1.5168e+06	1.37618e+06	1.0011e+06	1.47448e+06	0.558618	up	0.000486801	0.0124747	med
AKU49415.1	AKJ12_RS06280	WP_016904579.1	A0A0E3UGT6	WP_011036142.1	malate dehydrogenase	OTHER	Non-cytoplasmic	AKJ12_RS06280	GO:0005737	Cytoplasm	2.08774e+07	3.63376e+07	3.43379e+07	5.0928e+07	4.76016e+07	5.10178e+07	3.05176e+07	4.98491e+07	0.707925	up	0.0123452	0.123826	no
AKU49416.1	AKJ12_RS06285	WP_016904580.1	A0A0E3YRD6	WP_011036141.1	peptidylprolyl isomerase	OTHER	TM	AKJ12_RS06285	GO:0005886	PM-Alpha Helix	2.76064e+06	4.1227e+06	3.63633e+06	5.56392e+06	4.56398e+06	4.60678e+06	3.50656e+06	4.91156e+06	0.486126	up	0.011893	0.122596	no
AKU49417.1	AKJ12_RS06290	WP_100224828.1	A0A2N7V760	AAM40236.1	GTP-binding protein TypA	LIPO(Sec/SPII)	SP	AKJ12_RS06290	GO:0005615	SP-Extracellular space	6.55414e+06	9.55765e+06	9.70427e+06	1.56819e+07	1.27702e+07	1.29442e+07	8.60535e+06	1.37988e+07	0.681236	up	1.91609e-05	0.00122753	high
AKU49423.1	AKJ12_RS06320	WP_002811641.1	A0A098PWE7	WP_011036134.1	50S ribosomal protein L17	OTHER	Non-cytoplasmic	AKJ12_RS06320	GO:0005737	Cytoplasm	328268	261599	560901	581923	897933	767876	383589	749244	0.965873	up	0.00135	0.0270819	med
AKU49424.1	AKJ12_RS06325	WP_003486671.1	A0A098PVJ9	WP_002811635.1	DNA-directed RNA polymerase subunit alpha	OTHER	Cytoplasmic	AKJ12_RS06325	GO:0005737	Cytoplasm	4.87397e+06	7.42433e+06	7.30002e+06	1.24806e+07	9.20575e+06	9.12684e+06	6.53277e+06	1.02711e+07	0.652818	up	0.000227384	0.00716802	high
AKU49425.1	AKJ12_RS06330	WP_003486672.1	A0A098PVC5	WP_002811641.1	30S ribosomal protein S4	OTHER	Non-cytoplasmic	AKJ12_RS06330	GO:0005737	Cytoplasm	1.16981e+06	1.44342e+06	1.89274e+06	4.11201e+06	3.16528e+06	2.796e+06	1.50199e+06	3.35776e+06	1.16062	up	4.56469e-08	1.13318e-05	high
AKU49426.1	AKJ12_RS06335	WP_016900648.1	A0A0E3YRA1	WP_003486671.1	30S ribosomal protein S11	OTHER	TM	AKJ12_RS06335	GO:0005886	PM-Alpha Helix	270463	406834	325154	683445	555707	427904	334150	555685	0.73377	up	0.0461474	0.278839	no
AKU49427.1	AKJ12_RS06340	WP_016900650.1	A0A0E3YU59	WP_011036133.1	30S ribosomal protein S13	OTHER	Non-cytoplasmic	AKJ12_RS06340	GO:0005737	Cytoplasm	508456	520815	611613	823162	799056	791018	546961	804412	0.556496	up	0.000379742	0.0106221	med
AKU49429.1	AKJ12_RS06350	WP_003486682.1	A0A098PVJ4	WP_012439114.1	50S ribosomal protein L15	OTHER	Non-cytoplasmic	AKJ12_RS06350	GO:0005737	Cytoplasm	1.01204e+06	886332	1.64548e+06	2.0544e+06	2.58046e+06	2.05632e+06	1.18128e+06	2.23039e+06	0.916941	up	7.0966e-05	0.00296712	high
AKU49431.1	AKJ12_RS06360	WP_016900656.1	A0A2N7V769	WP_003486682.1	30S ribosomal protein S5	OTHER	Non-cytoplasmic	AKJ12_RS06360	GO:0005737	Cytoplasm	5.23589e+06	6.78132e+06	6.73183e+06	8.9806e+06	1.02909e+07	9.16249e+06	6.24968e+06	9.478e+06	0.600799	up	0.00187786	0.0340968	med
AKU49432.1	AKJ12_RS06365	WP_010371096.1	A0A0A3H964	WP_005993383.1	50S ribosomal protein L18	OTHER	Non-cytoplasmic	AKJ12_RS06365	GO:0005737	Cytoplasm	155709	163027	431890	269418	780380	573721	250209	541173	1.11296	up	0.0218077	0.177865	no
AKU49433.1	AKJ12_RS06370	WP_005917137.1	A0A098PWD5	WP_011036130.1	50S ribosomal protein L6	OTHER	Cytoplasmic	AKJ12_RS06370	GO:0005737	Cytoplasm	6.25181e+06	9.38172e+06	9.42186e+06	1.32065e+07	1.19014e+07	1.19012e+07	8.3518e+06	1.23363e+07	0.562755	up	0.000978389	0.0214705	med
AKU49434.1	AKJ12_RS06375	WP_010371090.1	A0A0A3GK51	WP_010371096.1	30S ribosomal protein S8	OTHER	Cytoplasmic	AKJ12_RS06375	GO:0005737	Cytoplasm	3.88661e+06	5.8507e+06	5.61633e+06	6.78661e+06	7.51656e+06	7.65655e+06	5.11788e+06	7.31991e+06	0.516278	up	0.182031	0.594147	no
AKU49436.1	AKJ12_RS06385	WP_003486699.1	A0A098PInf1	WP_010371090.1	50S ribosomal protein L5	OTHER	Non-cytoplasmic	AKJ12_RS06385	GO:0005737	Cytoplasm	2.02063e+06	2.49246e+06	2.6503e+06	4.10488e+06	4.25963e+06	3.51269e+06	2.3878e+06	3.95907e+06	0.729481	up	6.79221e-06	0.000574014	high
AKU49437.1	AKJ12_RS06390	WP_016900663.1	A0A0E3YRF3	WP_008571669.1	50S ribosomal protein L24	OTHER	Non-cytoplasmic	AKJ12_RS06390	GO:0005737	Cytoplasm	5.40829e+06	9.4414e+06	8.92463e+06	1.38508e+07	1.1031e+07	9.7588e+06	7.92477e+06	1.15469e+07	0.543061	up	0.0168357	0.15198	no
AKU49438.1	AKJ12_RS06395	WP_006450638.1	A0A0E3YSD6	WP_003486699.1	50S ribosomal protein L14	OTHER	Cytoplasmic	AKJ12_RS06395	GO:0005737	Cytoplasm	3.42745e+06	4.52708e+06	4.4885e+06	6.50622e+06	6.46016e+06	5.89356e+06	4.14768e+06	6.28665e+06	0.599986	up	0.000176436	0.00565165	high
AKU49439.1	AKJ12_RS06400	WP_011036127.1	A0A0D0KN86	WP_011036129.1	30S ribosomal protein S17	OTHER	Cytoplasmic	AKJ12_RS06400	GO:0005737	Cytoplasm	5.66548e+06	9.11511e+06	9.55129e+06	1.33822e+07	1.13429e+07	1.16146e+07	8.11063e+06	1.21132e+07	0.578697	up	0.0559205	0.314394	no
AKU49441.1	AKJ12_RS06410	WP_002811686.1	A0A0Q5GSU5	WP_011036127.1	50S ribosomal protein L16	OTHER	Non-cytoplasmic	AKJ12_RS06410	GO:0005737	Cytoplasm	198617	106065	362657	419979	305410	285948	222447	337113	0.599771	up	0.171845	0.578328	no
AKU49442.1	AKJ12_RS06415	WP_005993369.1	A0A0A3YI51	WP_011036126.1	30S ribosomal protein S3	OTHER	Cytoplasmic	AKJ12_RS06415	GO:0005737	Cytoplasm	690463	867521	1.12687e+06	1.8996e+06	2.05959e+06	1.59211e+06	894951	1.85043e+06	1.04798	up	5.82868e-05	0.0026611	high
AKU49443.1	AKJ12_RS06420	WP_026063963.1	A0A2S7CI11	WP_007968884.1	50S ribosomal protein L22	OTHER	Non-cytoplasmic	AKJ12_RS06420	GO:0005737	Cytoplasm	272372	298612	377365	700084	716406	512075	316116	642855	1.02404	up	1.19644e-05	0.000950453	high
AKU49444.1	AKJ12_RS06425	WP_002811694.1	A0A0A3GK41	WP_005993369.1	30S ribosomal protein S19	OTHER	Non-cytoplasmic	AKJ12_RS06425	GO:0005737	Cytoplasm	1.01011e+06	975173	1.29561e+06	1.4536e+06	2.03258e+06	1.79907e+06	1.09363e+06	1.76175e+06	0.687884	up	0.0018741	0.0340968	med
AKU49445.1	AKJ12_RS06430	WP_016900669.1	A0A1L5QYT0	WP_011036125.1	50S ribosomal protein L2	OTHER	Non-cytoplasmic	AKJ12_RS06430	GO:0005737	Cytoplasm	342608	620976	622172	802092	1.0551e+06	839592	528586	898928	0.766068	up	0.0451325	0.277052	no
AKU49446.1	AKJ12_RS06435	WP_006450633.1	A0A0Q5GSR2	WP_002811694.1	50S ribosomal protein L23	OTHER	Non-cytoplasmic	AKJ12_RS06435	GO:0005737	Cytoplasm	1.61479e+06	2.10891e+06	2.69315e+06	3.34258e+06	3.72099e+06	3.26803e+06	2.13895e+06	3.44386e+06	0.687126	up	0.000312466	0.00919344	high
AKU49447.1	AKJ12_RS06440	WP_003486723.1	A0A0A6TSN5	WP_011036124.1	50S ribosomal protein L4	OTHER	Cytoplasmic	AKJ12_RS06440	GO:0005737	Cytoplasm	1.61573e+06	1.98389e+06	1.9906e+06	3.66185e+06	3.34629e+06	2.78412e+06	1.8634e+06	3.26408e+06	0.808737	up	0.000405452	0.0108918	med
AKU49448.1	AKJ12_RS06445	WP_016900672.1	A0A2N7V795	WP_011036123.1	50S ribosomal protein L3	OTHER	Non-cytoplasmic	AKJ12_RS06445	GO:0005737	Cytoplasm	4.51614e+06	6.21364e+06	7.0803e+06	9.04521e+06	9.52617e+06	8.76728e+06	5.9367e+06	9.11289e+06	0.618248	up	0.00750237	0.0883145	low
AKU49449.1	AKJ12_RS06450	WP_053045361.1	A0A2S7A8A8	WP_011036122.1	30S ribosomal protein S10	OTHER	Non-cytoplasmic	AKJ12_RS06450	GO:0005737	Cytoplasm	6.71203e+06	1.10196e+07	9.50826e+06	2.01496e+07	1.20727e+07	1.20187e+07	9.07995e+06	1.4747e+07	0.699663	up	0.0913204	0.418118	no
AKU49451.1	AKJ12_RS06460	WP_002811712.1	A0A0A6TS02	WP_011036120.1	elongation factor G	OTHER	Non-cytoplasmic	AKJ12_RS06460	GO:0005737	Cytoplasm	1.13771e+07	1.69883e+07	1.69018e+07	2.33882e+07	2.53359e+07	2.31172e+07	1.50891e+07	2.39471e+07	0.666344	up	9.07102e-05	0.00360301	high
AKU49452.1	AKJ12_RS06465	WP_016900676.1	A0A2S7A8R7	WP_005993356.1	30S ribosomal protein S7	OTHER	Non-cytoplasmic	AKJ12_RS06465	GO:0005737	Cytoplasm	4.65437e+06	4.36976e+06	5.97513e+06	7.79281e+06	9.47728e+06	7.2699e+06	4.99975e+06	8.18e+06	0.710243	up	0.00372616	0.0573655	low
AKU49453.1	AKJ12_RS06470	WP_016900677.1	A0A2S6YLI8	WP_003469157.1	30S ribosomal protein S12	OTHER	Non-cytoplasmic	AKJ12_RS06470	GO:0005737	Cytoplasm	272920	195658	339583	368113	499520	397179	269387	421604	0.646208	up	0.0086079	0.0960409	low
AKU49454.1	AKJ12_RS06475	WP_016900679.1	A0A2N7V792	WP_011036119.1	DNA-directed RNA polymerase subunit beta'	OTHER	Non-cytoplasmic	AKJ12_RS06475	GO:0005737	Cytoplasm	437053	610520	588467	768627	1.05641e+06	859850	545347	894962	0.714653	up	0.00230309	0.0392613	med
AKU49455.1	AKJ12_RS06480	WP_016900680.1	A0A0E3YRD8	Q8PC56.1	DNA-directed RNA polymerase subunit beta	OTHER	Non-cytoplasmic	AKJ12_RS06480	GO:0005737	Cytoplasm	1.98243e+06	2.53302e+06	2.52809e+06	3.66024e+06	4.48381e+06	3.55945e+06	2.34784e+06	3.90117e+06	0.73257	up	0.00821358	0.0932124	low
AKU49456.1	AKJ12_RS06485	WP_016900681.1	A0A0E3UGI0	WP_011036117.1	50S ribosomal protein L7/L12	OTHER	SP	AKJ12_RS06485	GO:0005737	Cytoplasm	1.2757e+06	1.07799e+06	1.15172e+06	1.71567e+06	1.48429e+06	1.33611e+06	1.16847e+06	1.51202e+06	0.371865	up	0.117585	0.481155	no
AKU49457.1	AKJ12_RS06490	WP_016900682.1	A0A2N9DC48	WP_011036116.1	50S ribosomal protein L10	OTHER	Non-cytoplasmic	AKJ12_RS06490	GO:0005737	Cytoplasm	4.6246e+06	5.65766e+06	6.15258e+06	1.06342e+07	7.65504e+06	7.07592e+06	5.47828e+06	8.45504e+06	0.626089	up	0.0238541	0.189877	no
AKU49458.1	AKJ12_RS06495	WP_016900683.1	A0A2N7V7E7	WP_011036115.1	50S ribosomal protein L1	OTHER	Non-cytoplasmic	AKJ12_RS06495	GO:0005737	Cytoplasm	1.00892e+07	1.4473e+07	1.37169e+07	1.96778e+07	1.90411e+07	1.65748e+07	1.27597e+07	1.84313e+07	0.530559	up	0.0001749	0.00564798	high
AKU49459.1	AKJ12_RS06500	WP_053045362.1	A0A2N7V7E5	WP_011036114.1	50S ribosomal protein L11	OTHER	TM	AKJ12_RS06500	GO:0005886	PM-Alpha Helix	2.82328e+06	3.20914e+06	3.17755e+06	4.65645e+06	4.83162e+06	3.95219e+06	3.06999e+06	4.48009e+06	0.545293	up	0.00181345	0.0335024	med
AKU49460.1	AKJ12_RS03510	WP_017162956.1	A0A2N7V7E7	WP_011036113.1	transcription antiterminator NusG	OTHER	SP	AKJ12_RS03510	GO:0005886	PM-Alpha Helix	1.24716e+06	1.6204e+06	1.84856e+06	2.03079e+06	2.10163e+06	2.05551e+06	1.57204e+06	2.06264e+06	0.391859	up	0.0256345	0.20004	no
AKU49462.1_family	AKJ12_RS06520	Q8NL22.1	A0A2N7V7D9	WP_011036112.1	elongation factor Tu	OTHER	Non-cytoplasmic	AKJ12_RS06520	#N/A	#N/A	3.83796e+07	5.91483e+07	5.78803e+07	8.56198e+07	7.97791e+07	7.56562e+07	5.18028e+07	8.03517e+07	0.6333	up	0.00978656	0.106797	no
AKU49463.1	AKJ12_RS06540	WP_016900688.1	A0A0E3UGR7	WP_011036111.1	GTP-binding protein	OTHER	Non-cytoplasmic	AKJ12_RS06540	GO:0005737	Cytoplasm	407708	617862	640196	949907	851335	825246	555255	875496	0.656949	up	0.00440309	0.0640626	low
AKU49465.1	AKJ12_RS19625	Q8PNT9.1	A0A2N7V799	WP_011036109.1	50S ribosomal protein L25	OTHER	Non-cytoplasmic	AKJ12_RS19625	GO:0005737	Cytoplasm	5.50443e+06	9.19512e+06	9.35933e+06	1.35161e+07	1.13779e+07	1.12524e+07	8.01962e+06	1.20488e+07	0.587284	up	0.0400012	0.25922	no
AKU49469.1	AKJ12_RS06575	WP_039810741.1	A0A2S7CM84	WP_011036105.1	Tetratricopeptide repeat protein	OTHER	Non-cytoplasmic	AKJ12_RS06575	GO:0005737	Cytoplasm	438006	676623	661883	1.08674e+06	803111	886433	592170	925428	0.644108	up	0.0703699	0.363471	no
AKU49481.1	AKJ12_RS06635	WP_053045372.1	A0A2N7V7B6	WP_011036092.1	asparaginase	SP(Sec/SPI)	SP	AKJ12_RS06635	GO:0005615	SP-Extracellular space	379901	352946	489854	486681	463139	498922	407567	482914	0.244728	up	0.232976	0.651969	no
AKU49486.1	AKJ12_RS06660	WP_016900710.1	A0A2N7V7C3	WP_011036086.1	branched-chain amino acid aminotransferase	OTHER	TM	AKJ12_RS06660	GO:0005886	PM-Alpha Helix	522970	834514	732147	1.02966e+06	934396	989102	696543	984387	0.499011	up	0.00451063	0.0646553	low
AKU49503.1	AKJ12_RS06750	WP_016900727.1	A0A2N7V7E0	WP_011036070.1	alkyl hydroperoxide reductase	OTHER	Non-cytoplasmic	AKJ12_RS06750	GO:0005737	Cytoplasm	5.88587e+06	5.40941e+06	6.26814e+06	1.25182e+07	9.64073e+06	9.30977e+06	5.85447e+06	1.04896e+07	0.841344	up	0.000132374	0.00473686	high
AKU49507.1	AKJ12_RS06770	WP_016900731.1	A0A2N7V7J5	WP_011036066.1	transaldolase	OTHER	Non-cytoplasmic	AKJ12_RS06770	GO:0005737	Cytoplasm	2.13283e+06	3.22769e+06	2.68041e+06	5.28447e+06	4.09568e+06	3.95365e+06	2.68031e+06	4.4446e+06	0.729655	up	2.6657e-05	0.00149129	high
AKU49520.1	AKJ12_RS06835	WP_008572602.1	A0A2N7V7K3	WP_011036053.1	nucleoside deaminase	OTHER	TM	AKJ12_RS06835	#N/A	#N/A	96138.2	106109	121362	185125	142546	147646	107870	158439	0.554637	up	0.00728563	0.0863889	low
AKU49525.1	AKJ12_RS06870	WP_053045375.1	A0A2N7V7G5	WP_011036046.1	p-hydroxycinnamoyl CoA hydratase/lyase	OTHER	Non-cytoplasmic	AKJ12_RS06870	GO:0005737	Cytoplasm	87327.4	123029	122091	260367	174461	157761	110816	197530	0.833907	up	0.00804535	0.0924488	low
AKU49528.1	AKJ12_RS06885	WP_016900753.1	A0A2N7V7L5	WP_011036042.1	transcriptional regulator	OTHER	Non-cytoplasmic	AKJ12_RS06885	GO:0005737	Cytoplasm	537121	694434	547695	836062	584753	665019	593083	695278	0.229355	up	0.689132	0.906199	no
AKU49541.1	AKJ12_RS06950	WP_039810863.1	A0A2N7V7H1	WP_011036029.1	molecular chaperone SurA	OTHER	Non-cytoplasmic	AKJ12_RS06950	GO:0005737	Cytoplasm	2.4419e+06	3.09089e+06	3.38584e+06	4.49395e+06	3.47108e+06	3.88256e+06	2.97288e+06	3.9492e+06	0.409699	up	0.0435956	0.271719	no
AKU49554.1	AKJ12_RS07015	WP_005990242.1	A0A1D9EMF2	WP_011036017.1	Lysophospholipase L1-like esterase	OTHER	Non-cytoplasmic	AKJ12_RS07015	GO:0005737	Cytoplasm	522816	733009	730498	851667	752648	770955	662107	791757	0.257992	up	0.140926	0.524881	no
AKU49556.1	AKJ12_RS07025	WP_016900783.1	A0A2N7V7J9	AAM40094.1	XRE family transcriptional regulator	OTHER	Non-cytoplasmic	AKJ12_RS07025	GO:0005737	Cytoplasm	2.09793e+06	3.29497e+06	2.94738e+06	5.06059e+06	3.42655e+06	3.59878e+06	2.78009e+06	4.02864e+06	0.535158	up	0.00950293	0.104849	no
AKU49560.1	AKJ12_RS07045	WP_026063978.1	A0A2N7V7P4	WP_011036011.1	taurine dioxygenase	OTHER	Non-cytoplasmic	AKJ12_RS07045	GO:0005737	Cytoplasm	366939	528837	377292	981758	500717	459149	424356	647208	0.608955	up	0.176873	0.585451	no
AKU49561.1	AKJ12_RS07050	WP_039515889.1	A0A2N7V7P7	WP_011036010.1	nitrate ABC transporter substrate-binding protein	OTHER	TM	AKJ12_RS07050	GO:0005886	PM-Alpha Helix	5.10917e+06	6.08835e+06	6.31944e+06	8.68704e+06	7.01681e+06	6.72495e+06	5.83899e+06	7.47627e+06	0.3566	up	0.00564447	0.0730074	low
AKU49564.1	AKJ12_RS07070	WP_016903830.1	A0A2N7V7J6	WP_011036006.1	hypothetical protein AKJ12_07070	SP(Sec/SPI)	SP	AKJ12_RS07070	GO:0005615	SP-Extracellular space	510766	820454	1.00505e+06	1.84587e+06	1.7235e+06	1.46677e+06	778756	1.67871e+06	1.10811	up	9.12984e-07	0.000125731	high
AKU49566.1	AKJ12_RS07080	WP_016903832.1	A0A2N7V7K9	WP_011036004.1	TonB-dependent hemoglobin/transferrin/lactoferrin family receptor	OTHER	SP	AKJ12_RS07080	GO:0005737	Cytoplasm	848760	1.37082e+06	1.32056e+06	2.91531e+06	2.20299e+06	2.29578e+06	1.18005e+06	2.47136e+06	1.06646	up	2.42087e-07	4.37077e-05	high
AKU49570.1	AKJ12_RS07100	WP_016903836.1	A0A2N7V7Q6	WP_011036000.1	ribokinase	OTHER	Non-cytoplasmic	AKJ12_RS07100	GO:0005737	Cytoplasm	294304	366307	332930	543802	415025	443309	331180	467379	0.496976	up	0.114992	0.474395	no
AKU49574.1	AKJ12_RS07125	WP_087962445.1	A0A2N7V7T7	WP_011035997.1	S-adenosylmethionine synthetase	OTHER	Non-cytoplasmic	AKJ12_RS07125	GO:0005737	Cytoplasm	3.71763e+06	5.75431e+06	5.2128e+06	8.15485e+06	8.1635e+06	8.36008e+06	4.89491e+06	8.22614e+06	0.748933	up	4.49836e-05	0.00226171	high
AKU49580.1	AKJ12_RS07155	WP_053045384.1	A0A2N7V7R2	WP_014506704.1	TetR family transcriptional regulator	TAT(Tat/SPI)	SP	AKJ12_RS07155	GO:0005615	SP-Extracellular space	63964.9	114020	80880.4	147930	95701.9	107883	86288.5	117172	0.441384	up	0.325416	0.736496	no
AKU49583.1	AKJ12_RS07170	WP_026064249.1	A0A2N7V7L1	WP_011035988.1	S-adenosyl-L-homocysteine hydrolase	OTHER	Non-cytoplasmic	AKJ12_RS07170	GO:0005737	Cytoplasm	474296	844076	637025	1.65967e+06	1.65801e+06	1.40999e+06	651799	1.57589e+06	1.27367	up	3.86959e-12	3.8425e-09	high
AKU49591.1	AKJ12_RS07220	WP_047124639.1	A0A2N7V7N2	WP_011035978.1	NAD(P)H-quinone oxidoreductase	SP(Sec/SPI)	SP	AKJ12_RS07220	GO:0005737	Cytoplasm	423324	597476	543093	825507	690308	703160	521298	739658	0.504751	up	0.00743372	0.0878772	low
AKU49592.1	AKJ12_RS07225	WP_026064244.1	A0A2N7VAJ5	WP_011035975.1	5,10-methylenetetrahydrofolate reductase	OTHER	SP	AKJ12_RS07225	GO:0005737	Cytoplasm	62855.2	102459	113272	142678	147774	142790	92862.3	144414	0.637046	up	0.193073	0.611393	no
AKU49596.1	AKJ12_RS07250	WP_016902190.1	A0A2N7V7M9	WP_011035970.1	preprotein translocase subunit SecA	OTHER	Cytoplasmic	AKJ12_RS07250	GO:0005737	Cytoplasm	1.10212e+06	1.31709e+06	1.26039e+06	1.8256e+06	1.9203e+06	1.70677e+06	1.22653e+06	1.81755e+06	0.567412	up	0.000174339	0.00564798	high
AKU49621.1	AKJ12_RS07385	WP_053045392.1	A0A2N7V7V2	WP_011035943.1	potassium-transporting ATPase subunit C	OTHER	TM	AKJ12_RS07385	GO:0005886	PM-Alpha Helix	23141.7	35095.3	26882.9	27409.7	16771.4	35669.4	28373.3	26616.8	-0.0921928	down	0.835925	0.959446	no
AKU49640.1	AKJ12_RS07490	WP_016902612.1	A0A2N9DCW8	WP_011038496.1	cytochrome C	LIPO(Sec/SPII)	SP	AKJ12_RS07490	GO:0005886	PM-Alpha Helix	73203.4	90671.9	85150.8	291946	102860	129758	83008.7	174855	1.07482	up	0.118238	0.48317	no
AKU49642.1	AKJ12_RS07500	WP_039811068.1	A0A2N7V7R7	WP_011038498.1	thiol:disulfide interchange protein	OTHER	TM	AKJ12_RS07500	GO:0005886	PM-Alpha Helix	696847	814948	983691	1.37744e+06	1.44692e+06	1.44064e+06	831829	1.42167e+06	0.773229	up	6.25221e-05	0.00275931	high
AKU49645.1	AKJ12_RS06315	Q4UYN4.1	A0A2N7V7S8	WP_011038501.1	betaine-aldehyde dehydrogenase	OTHER	Non-cytoplasmic	AKJ12_RS06315	GO:0005737	Cytoplasm	393630	590864	474931	832315	603672	586248	486475	674078	0.470552	up	0.0411189	0.264279	no
AKU49646.1	AKJ12_RS07520	WP_016902607.1	A0A2N7V7U1	WP_011038502.1	choline dehydrogenase	OTHER	Non-cytoplasmic	AKJ12_RS07520	GO:0005737	Cytoplasm	67904.4	104628	85257.3	111992	98247.2	97704.3	85929.8	102648	0.256473	up	0.433982	0.813486	no
AKU49670.1	AKJ12_RS07675	WP_026063986.1	A0A2N7V826	WP_011038525.1	TonB-dependent receptor	LIPO(Sec/SPII)	SP	AKJ12_RS07675	GO:0005737	Cytoplasm	673305	919004	1.28257e+06	1.5929e+06	1.43818e+06	2.40044e+06	958293	1.81051e+06	0.917856	up	0.0163251	0.148383	no
AKU49671.1	AKJ12_RS07680	WP_026063985.1	A0A2N7V7V9	WP_011038526.1	hypothetical protein AKJ12_07680	OTHER	Non-cytoplasmic	AKJ12_RS07680	GO:0005737	Cytoplasm	273624	285101	309833	395325	391097	450640	289520	412354	0.510222	up	0.00240076	0.0404059	med
AKU49673.1	AKJ12_RS07690	WP_026063984.1	A0A2N7V801	WP_011037209.1	TonB-dependent receptor	OTHER	TM	AKJ12_RS07690	GO:0005886	PM-Alpha Helix	86148.8	80587.8	73001.4	138148	134057	106137	79912.7	126114	0.658234	up	0.034706	0.242698	no
AKU49675.1	AKJ12_RS07700	WP_016900857.1	A0A2N7V7V6	WP_170873857.1	Class I SAM-dependent methyltransferase	OTHER	Non-cytoplasmic	AKJ12_RS07700	GO:0005737	Cytoplasm	491651	765011	647791	1.0935e+06	657281	926424	634818	892401	0.49135	up	0.0642251	0.346261	no
AKU49679.1	AKJ12_RS07720	WP_039523446.1	A0A2N9DCW7	WP_011038533.1	chemotaxis protein CheY	OTHER	TM	AKJ12_RS07720	GO:0005886	PM-Alpha Helix	327060	432229	511505	505859	518082	588060	423598	537334	0.343122	up	0.0801569	0.386857	no
AKU49681.1	AKJ12_RS07730	WP_053045401.1	A0A2N7VAH8	WP_011038535.1	BON domain-containing protein	OTHER	Non-cytoplasmic	AKJ12_RS07730	GO:0005737	Cytoplasm	4.95667e+06	5.01547e+06	5.10847e+06	1.50867e+07	8.56627e+06	5.48667e+06	5.02687e+06	9.7132e+06	0.950286	up	0.00149553	0.0289958	med
AKU49682.1	AKJ12_RS07735	WP_047128089.1	A0A2N9DCR7	WP_011038536.1	oxidoreductase	OTHER	Non-cytoplasmic	AKJ12_RS07735	GO:0005737	Cytoplasm	83817.4	114454	95090.1	178517	110840	122372	97787.2	137243	0.489012	up	0.30838	0.723787	no
AKU49683.1	AKJ12_RS07740	WP_102254827.1	A0A2N7V7W9	WP_011038537.1	6-phosphogluconate dehydrogenase	OTHER	SP	AKJ12_RS07740	GO:0005737	Cytoplasm	947428	1.39595e+06	1.26371e+06	2.15112e+06	1.64159e+06	1.48111e+06	1.20236e+06	1.75794e+06	0.548016	up	0.123139	0.49526	no
AKU49684.1	AKJ12_RS07750	WP_115655228.1	A0A2N7V810	WP_011038539.1	Glycine zipper 2TM domain-containing protein	LIPO(Sec/SPII)	SP	AKJ12_RS07750	GO:0005737	Cytoplasm	924013	1.04521e+06	1.05445e+06	1.31479e+06	1.07366e+06	996052	1.00789e+06	1.12817e+06	0.162643	up	0.443995	0.817525	no
AKU49693.1	AKJ12_RS07795	WP_024939683.1	A0A0E3YRX6	WP_011038548.1	peptidase S41	OTHER	Non-cytoplasmic	AKJ12_RS07795	GO:0005737	Cytoplasm	2.33844e+06	3.08946e+06	3.34772e+06	4.85955e+06	4.30058e+06	3.74051e+06	2.92521e+06	4.30021e+06	0.555869	up	0.0120055	0.122596	no
AKU49698.1	AKJ12_RS07825	WP_053045406.1	A0A2N7V7X8	WP_011038554.1	D-alanyl-D-alanine carboxypeptidase	LIPO(Sec/SPII)	SP	AKJ12_RS07825	GO:0005615	SP-Extracellular space	155013	195467	188500	271624	258354	184284	179660	238087	0.406222	up	0.415615	0.803467	no
AKU49701.1	AKJ12_RS07840	WP_039811202.1	A0A2S7CKF2	WP_011038557.1	endopolygalacturonase	OTHER	TM	AKJ12_RS07840	GO:0005886	PM-Alpha Helix	733774	1.00521e+06	875094	1.83982e+06	1.7233e+06	1.63221e+06	871358	1.73178e+06	0.990918	up	2.32891e-12	3.08348e-09	high
AKU49707.1	AKJ12_RS07870	WP_047124609.1	A0A2N7V834	WP_003482734.1	rod shape-determining protein MreB	OTHER	Non-cytoplasmic	AKJ12_RS07870	GO:0005737	Cytoplasm	597002	589734	693461	1.27133e+06	1.01761e+06	861882	626732	1.05027e+06	0.744844	up	0.00105175	0.0228281	med
AKU49708.1	AKJ12_RS07875	WP_016904618.1	A0A2N7V7Y6	WP_011038567.1	sugar kinase	OTHER	Non-cytoplasmic	AKJ12_RS07875	GO:0005737	Cytoplasm	75695.6	100021	89185.9	200862	137826	130021	88300.8	156236	0.823228	up	0.0461924	0.278839	no
AKU49724.1	AKJ12_RS07960	WP_005997221.1	A0A0E3UGI1	WP_011038587.1	ATP-dependent protease	OTHER	Non-cytoplasmic	AKJ12_RS07960	GO:0005737	Cytoplasm	1.44809e+06	2.1647e+06	2.09147e+06	3.37998e+06	2.37249e+06	2.39551e+06	1.90142e+06	2.71599e+06	0.514403	up	0.0124278	0.124341	no
AKU49725.1	AKJ12_RS07965	Q2NYV8.1	A0A2N7V812	WP_011038588.1	peptidase	OTHER	Non-cytoplasmic	AKJ12_RS07965	#N/A	#N/A	373209	506823	532334	869632	595369	659690	470789	708230	0.589138	up	0.0302361	0.221595	no
AKU49727.1	AKJ12_RS07975	WP_016903631.1	A0A2N7V849	WP_011038590.1	DUF484 domain-containing protein	OTHER	Non-cytoplasmic	AKJ12_RS07975	GO:0005737	Cytoplasm	109456	117479	124578	198833	142317	141634	117171	160928	0.457796	up	0.0120755	0.122596	no
AKU49731.1	AKJ12_RS07995	WP_053045418.1	A0A2N7V878	WP_011038594.1	peptidase	OTHER	Non-cytoplasmic	AKJ12_RS07995	GO:0005737	Cytoplasm	477114	519866	560482	685906	588476	664046	519154	646143	0.31569	up	0.0631838	0.341916	no
AKU49733.1	AKJ12_RS08005	WP_024940223.1	A0A0E3UGI5	WP_011038598.1	prolyl oligopeptidase	OTHER	TM/Cytoplasmic	AKJ12_RS08005	GO:0005886	PM-Alpha Helix	3.22715e+06	4.40116e+06	3.81148e+06	6.46785e+06	5.47731e+06	5.67147e+06	3.81326e+06	5.87221e+06	0.622878	up	1.52675e-05	0.00110259	high
AKU49735.1	AKJ12_RS08015	WP_024940221.1	A0A0E3YRZ8	AAM42778.1	Outer membrane lipoprotein Blc	OTHER	Non-cytoplasmic	AKJ12_RS08015	GO:0005737	Cytoplasm	137382	169373	182692	196638	185313	198451	163149	193467	0.2459	up	0.338861	0.747347	no
AKU49737.1	AKJ12_RS08025	WP_039514150.1	A0A2N7V858	WP_011038602.1	DUF481 domain-containing protein	OTHER	Non-cytoplasmic	AKJ12_RS08025	GO:0005737	Cytoplasm	966938	1.3866e+06	1.41544e+06	2.42829e+06	1.54174e+06	1.75322e+06	1.25633e+06	1.90775e+06	0.602662	up	0.00142523	0.0281883	med
AKU49738.1	AKJ12_RS08030	WP_087962376.1	A0A2N7V858	WP_011038603.1	porphobilinogen deaminase	OTHER	Non-cytoplasmic	AKJ12_RS08030	GO:0005737	Cytoplasm	237798	148400	218433	193639	259577	275131	201543	242782	0.268573	up	0.292284	0.708111	no
AKU49743.1	AKJ12_RS08055	WP_087962377.1	A0A2N7V836	WP_011038609.1	peptidase M20	OTHER	Non-cytoplasmic	AKJ12_RS08055	GO:0005737	Cytoplasm	1.49474e+06	1.97375e+06	2.04014e+06	2.59834e+06	2.60285e+06	2.80773e+06	1.83621e+06	2.66964e+06	0.539916	up	0.0199286	0.168934	no
AKU49746.1	AKJ12_RS08070	WP_026064650.1	A0A2N7V833	WP_011038613.1	endoglucanase	OTHER	TM	AKJ12_RS08070	GO:0005886	PM-Alpha Helix	1.21557e+06	1.68513e+06	1.82981e+06	3.61884e+06	3.12091e+06	2.6792e+06	1.57684e+06	3.13965e+06	0.993569	up	4.93573e-09	1.96047e-06	high
AKU49749.1	AKJ12_RS08085	WP_100224776.1	A0A2N7V860	WP_011038616.1	peptidase M16	OTHER	Non-cytoplasmic	AKJ12_RS08085	GO:0005737	Cytoplasm	1.55518e+06	1.89631e+06	2.13806e+06	2.50037e+06	2.90801e+06	2.74877e+06	1.86318e+06	2.71905e+06	0.545332	up	0.0698944	0.362429	no
AKU49754.1	AKJ12_RS08110	WP_006448596.1	A0A2N7V831	Q4UZ12.1	trehalase	OTHER	Non-cytoplasmic	AKJ12_RS08110	#N/A	#N/A	209493	365970	276100	393554	340046	413720	283854	382440	0.430081	up	0.045326	0.277052	no
AKU49756.1	AKJ12_RS08125	WP_016902970.1	A0A2N7VAL2	WP_019237224.1	hypothetical protein AKJ12_08125	OTHER	TM/Cytoplasmic	AKJ12_RS08125	GO:0005886	PM-Alpha Helix	62204.9	125387	82708	179616	117277	89349.2	90099.8	128747	0.514943	up	0.198616	0.618219	no
AKU49790.1	AKJ12_RS08350	WP_053045438.1	A0A2N7V8E0	WP_011038709.1	pyruvate dehydrogenase	OTHER	Non-cytoplasmic	AKJ12_RS08350	GO:0005737	Cytoplasm	1.65353e+06	2.10711e+06	2.12062e+06	3.07199e+06	3.51905e+06	2.7998e+06	1.96042e+06	3.13028e+06	0.675129	up	1.22393e-05	0.000953226	high
AKU49805.1	AKJ12_RS08455	WP_016902867.1	A0A2N7V8B4	WP_011038689.1	nitroreductase	OTHER	Non-cytoplasmic	AKJ12_RS08455	GO:0005737	Cytoplasm	774192	938745	1.10897e+06	1.47814e+06	1.32525e+06	1.37337e+06	940637	1.39225e+06	0.565712	up	0.00439574	0.0640626	low
AKU49819.1	AKJ12_RS08540	WP_016903374.1	A0A2N7V896	AAM39845.1	type III secretion system effector protein	OTHER	TM	AKJ12_RS08540	GO:0005737	Cytoplasm	85053.9	113510	105539	292986	188104	215518	101368	232203	1.19578	up	2.41576e-05	0.00145385	high
AKU49820.1	AKJ12_RS08545	WP_026064539.1	A0A2S7CK23	WP_011035771.1	molecular chaperone GroEL	OTHER	Non-cytoplasmic	AKJ12_RS08545	GO:0005737	Cytoplasm	3.41668e+07	5.66698e+07	5.05475e+07	9.42207e+07	7.20303e+07	8.61267e+07	4.7128e+07	8.41259e+07	0.835964	up	2.93432e-05	0.00160278	high
AKU49821.1	AKJ12_RS08550	WP_003483210.1	A0A0A4EEX6	WP_003483210.1	molecular chaperone GroES	OTHER	Non-cytoplasmic	AKJ12_RS08550	GO:0005737	Cytoplasm	1.45234e+07	2.87941e+07	2.57383e+07	3.93294e+07	2.9089e+07	3.70952e+07	2.30186e+07	3.51712e+07	0.611595	up	0.0888117	0.411622	no
AKU49822.1	AKJ12_RS08555	WP_039811521.1	A0A2S7CK89	WP_011035770.1	ribonuclease	SP(Sec/SPI)	SP	AKJ12_RS08555	GO:0005615	SP-Extracellular space	322878	274767	341859	362740	369826	424369	313168	385645	0.300338	up	0.0539653	0.306345	no
AKU49826.1	AKJ12_RS08575	WP_016903367.1	A0A0E3UG36	WP_011035766.1	Biotin carboxyl carrier protein of acetyl-CoA carboxylase	OTHER	Cytoplasmic	AKJ12_RS08575	GO:0005737	Cytoplasm	1.58561e+06	2.01537e+06	2.03574e+06	3.55488e+06	2.83434e+06	2.72998e+06	1.87891e+06	3.03973e+06	0.694051	up	0.0244062	0.191584	no
AKU49828.1	AKJ12_RS08585	WP_016903366.1	A0A0E3YTG3	WP_011035764.1	Biotin carboxylase	OTHER	Non-cytoplasmic	AKJ12_RS08585	GO:0005737	Cytoplasm	2.20528e+06	3.22471e+06	3.21927e+06	4.59802e+06	5.21796e+06	4.56416e+06	2.88309e+06	4.79338e+06	0.733429	up	3.35501e-06	0.000325027	high
AKU49842.1	AKJ12_RS08660	WP_016904423.1	A0A2N7UZL3	WP_011037148.1	Membrane protein	OTHER	TM	AKJ12_RS08660	GO:0005886	PM-Alpha Helix	104328	89654.9	143984	333058	157488	133270	112656	207939	0.884239	up	0.0109871	0.116687	no
AKU49846.1	AKJ12_RS08680	WP_024940120.1	A0A0E3YLF3	WP_002812972.1	nucleoside diphosphate kinase	OTHER	Non-cytoplasmic	AKJ12_RS08680	GO:0005737	Cytoplasm	3.93428e+06	5.83724e+06	6.05767e+06	8.91029e+06	7.11583e+06	7.16013e+06	5.27639e+06	7.72875e+06	0.550683	up	0.00222849	0.038485	med
AKU49848.1	AKJ12_RS08690	WP_039814488.1	A0A2S7CD37	WP_011037143.1	3-hydroxyacyl-CoA dehydrogenase	TAT(Tat/SPI)	SP	AKJ12_RS08690	GO:0005737	Cytoplasm	351377	407576	446952	605202	685518	607467	401968	632729	0.654505	up	6.73413e-06	0.000574014	high
AKU49849.1	AKJ12_RS08695	WP_039814486.1	A0A2S7CD93	WP_011037142.1	acetyl-CoA acetyltransferase	OTHER	TM	AKJ12_RS08695	GO:0005737	Cytoplasm	841995	876856	1.02085e+06	1.23639e+06	1.21985e+06	1.44745e+06	913235	1.30123e+06	0.510821	up	0.00596136	0.0744607	low
AKU49851.1	AKJ12_RS08715	WP_039512831.1	A0A2S7CD35	WP_029217217.1	Outer-membrane lipoprotein carrier protein	SP(Sec/SPI)	SP	AKJ12_RS08715	GO:0005615	SP-Extracellular space	304560	375210	291801	396940	311902	299689	323857	336177	0.0538641	up	0.82746	0.957095	no
AKU49854.1	AKJ12_RS08730	WP_016901755.1	A0A0E3YLE8	WP_011037135.1	thioredoxin reductase	TAT(Tat/SPI)	SP	AKJ12_RS08730	GO:0005886	PM-Alpha Helix	265705	321714	238448	489238	293211	353431	275289	378627	0.45983	up	0.131859	0.509478	no
AKU49856.1	AKJ12_RS08750	WP_039814482.1	A0A2N7UZT4	WP_011037131.1	Clp protease ClpA	OTHER	Non-cytoplasmic	AKJ12_RS08750	GO:0005737	Cytoplasm	140650	213346	169109	329992	324201	262718	174368	305637	0.80968	up	2.09632e-05	0.00130103	high
AKU49866.1	AKJ12_RS08800	WP_026064151.1	A0A2N7UZN8	WP_011037121.1	histidine kinase	OTHER	SP	AKJ12_RS08800	GO:0005737	Cytoplasm	71868.5	134809	100085	190168	160145	141426	102254	163913	0.68077	up	0.0893704	0.412325	no
AKU49891.1	AKJ12_RS08925	WP_039814443.1	A0A2N7UZP4	WP_011037099.1	Fis family transcriptional regulator	OTHER	Non-cytoplasmic	AKJ12_RS08925	GO:0005737	Cytoplasm	133925	235582	220407	392743	306806	314412	196638	337987	0.781424	up	0.00113719	0.0241546	med
AKU49955.1	AKJ12_RS09290	WP_053045482.1	A0A2N7V4A4	WP_011037033.1	bifunctional aconitate hydratase 2/2-methylisocitrate dehydratase	OTHER	Non-cytoplasmic	AKJ12_RS09290	GO:0005737	Cytoplasm	907487	1.40294e+06	1.31507e+06	1.62928e+06	2.16971e+06	2.01331e+06	1.2085e+06	1.93743e+06	0.680933	up	0.000172412	0.00564798	high
AKU49958.1	AKJ12_RS09305	WP_016903179.1	A0A2N7V4A9	WP_011037030.1	aconitate hydratase	OTHER	Non-cytoplasmic	AKJ12_RS09305	GO:0005737	Cytoplasm	4.71299e+06	7.01405e+06	7.34266e+06	9.66831e+06	1.08063e+07	1.09939e+07	6.35656e+06	1.04895e+07	0.722623	up	0.000790595	0.0181537	med
AKU49964.1	AKJ12_RS09335	WP_053045483.1	A0A381LSJ2	WP_011037023.1	lysyl-tRNA synthetase	OTHER	Non-cytoplasmic	AKJ12_RS09335	GO:0005737	Cytoplasm	148857	165668	183655	261899	258535	228696	166060	249710	0.588548	up	0.00049773	0.012673	med
AKU49966.1	AKJ12_RS09355	WP_016903169.1	A0A2N7V4J4	WP_011037017.1	DUF1176 domain-containing protein	SP(Sec/SPI)	SP	AKJ12_RS09355	GO:0005615	SP-Extracellular space	47841.1	59547.5	51803.8	84005.1	50926.4	52276.9	53064.1	62402.8	0.233874	up	0.503951	0.841061	no
AKU49969.1	AKJ12_RS09370	WP_039515064.1	A0A2N7V4E3	WP_011037014.1	transcription elongation factor GreA	OTHER	Non-cytoplasmic	AKJ12_RS09370	GO:0005737	Cytoplasm	1.62261e+06	2.12236e+06	2.05517e+06	2.88149e+06	2.157e+06	2.36817e+06	1.93338e+06	2.46889e+06	0.352738	up	0.0208793	0.174228	no
AKU49970.1	AKJ12_RS09375	WP_024937721.1	A0A2S6YVM9	WP_011037013.1	carbamoyl phosphate synthase large subunit	LIPO(Sec/SPII)	SP	AKJ12_RS09375	GO:0005737	Cytoplasm	335160	439661	432662	623176	727605	601320	402494	650700	0.693025	up	0.00114684	0.024169	med
AKU49971.1	AKJ12_RS09385	WP_039515060.1	A0A2S7CAS2	WP_011037011.1	carbamoyl-phosphate synthase	OTHER	Non-cytoplasmic	AKJ12_RS09385	GO:0005737	Cytoplasm	299139	426786	368436	750753	459510	468868	364787	559711	0.617625	up	0.311177	0.725857	no
AKU49974.1	AKJ12_RS09400	WP_047124291.1	A0A383T5K3	WP_011037008.1	2-aminoadipate aminotransferase	OTHER	Non-cytoplasmic	AKJ12_RS09400	GO:0005737	Cytoplasm	231487	399686	242052	441927	345516	365296	291075	384246	0.40064	up	0.288918	0.706994	no
AKU49979.1	AKJ12_RS09430	WP_016904356.1	A0A2N7V4C6	WP_011037002.1	hydroxymethylglutaryl-CoA lyase	OTHER	Non-cytoplasmic	AKJ12_RS09430	GO:0005737	Cytoplasm	18344	25690.1	24755.4	49296	36104.3	33142	22929.9	39514.1	0.785137	up	0.00115669	0.024181	med
AKU49981.1	AKJ12_RS09440	WP_016904354.1	A0A0E3YLG8	WP_011037000.1	elongation factor P	OTHER	Non-cytoplasmic	AKJ12_RS09440	GO:0005737	Cytoplasm	448878	558025	545837	888119	604692	575270	517580	689360	0.413476	up	0.026531	0.204623	no
AKU49986.1	AKJ12_RS09465	WP_016904349.1	A0A2N7V4G8	WP_011036995.1	3-phosphoglycerate dehydrogenase	OTHER	Non-cytoplasmic	AKJ12_RS09465	GO:0005737	Cytoplasm	342163	445160	483246	671694	688521	582099	423523	647438	0.612302	up	0.000752994	0.0178029	med
AKU49990.1	AKJ12_RS09495	WP_024937738.1	A0A2S7BMG7	WP_011036988.1	Enolase-phosphatase E1	OTHER	Non-cytoplasmic	AKJ12_RS09495	GO:0005737	Cytoplasm	2.91421e+06	4.58418e+06	4.85369e+06	6.85136e+06	5.71337e+06	6.34853e+06	4.11736e+06	6.30442e+06	0.614644	up	0.0113406	0.118539	no
AKU49998.1	AKJ12_RS09540	WP_039815715.1	A0A2N7V4D2	WP_011036979.1	histidinol dehydrogenase	OTHER	Non-cytoplasmic	AKJ12_RS09540	GO:0005737	Cytoplasm	189808	132217	180184	190125	193192	188689	167403	190669	0.187742	up	0.462257	0.825207	no
AKU50001.1	AKJ12_RS09555	WP_016904310.1	A0A2N7V453	WP_011036976.1	histidyl-tRNA synthase	OTHER	Non-cytoplasmic	AKJ12_RS09555	GO:0005737	Cytoplasm	77118.4	86464.2	87203.1	98518.3	113472	104825	83595.2	105605	0.337187	up	0.279646	0.703256	no
AKU50006.1	AKJ12_RS09585	WP_026064771.1	A0A381M6K1	WP_011036970.1	aspartate kinase	OTHER	Non-cytoplasmic	AKJ12_RS09585	GO:0005737	Cytoplasm	266732	274945	360862	402514	365048	311657	300846	359740	0.257927	up	0.210357	0.635125	no
AKU50029.1	AKJ12_RS09730	WP_039815758.1	A0A2N7V463	WP_019237714.1	alkaline phosphatase	TAT(Tat/SPI)	SP	AKJ12_RS09730	GO:0005737	Cytoplasm	596968	696951	796300	1.5848e+06	1.42554e+06	1.69871e+06	696740	1.56969e+06	1.17178	up	1.3256e-08	4.38775e-06	high
AKU50032.1	AKJ12_RS09745	WP_053045501.1	A0A2N7V467	WP_011036944.1	glucose-6-phosphate isomerase	OTHER	Non-cytoplasmic	AKJ12_RS09745	GO:0005886	PM-Alpha Helix	453414	568079	751592	1.02476e+06	895620	806305	591028	908896	0.620888	up	0.00483083	0.0670421	low
AKU50035.1	AKJ12_RS09760	WP_039510407.1	A0A2S7CBA7	WP_011036941.1	3-methyl-2-oxobutanoate hydroxymethyltransferase	OTHER	Non-cytoplasmic	AKJ12_RS09760	GO:0005737	Cytoplasm	64576.8	82668.3	55266.2	130334	71567.1	70369.7	67503.8	90757	0.427039	up	0.547399	0.861625	no
AKU50046.1	AKJ12_RS09825	WP_039520831.1	A0A2S7AF91	WP_011036929.1	alpha-xylosidase	SP(Sec/SPI)	SP	AKJ12_RS09825	GO:0005615	SP-Extracellular space	146523	277760	218204	430926	335695	289160	214162	351927	0.71657	up	0.015656	0.145293	no
AKU50054.1	AKJ12_RS09865	WP_053045508.1	A0A2N7V406	WP_011036920.1	galactonate dehydratase	OTHER	Non-cytoplasmic	AKJ12_RS09865	GO:0005737	Cytoplasm	152677	262802	231889	382869	319357	283500	215789	328575	0.606602	up	0.0142168	0.136999	no
AKU50055.1	AKJ12_RS09870	WP_053045509.1	A0A2N7V411	WP_011036919.1	regucalcin	OTHER	Non-cytoplasmic	AKJ12_RS09870	GO:0005737	Cytoplasm	44472.5	47091.2	56693	64167.8	62410.9	67510.8	49418.9	64696.5	0.388624	up	0.151782	0.540213	no
AKU50058.1	AKJ12_RS09885	WP_026064956.1	A0A2N9D8M2	WP_011036916.1	hypothetical protein AKJ12_09885	LIPO(Sec/SPII)	SP	AKJ12_RS09885	GO:0019867	SP-OM-Beta Strand	160302	205252	228172	312497	327907	302796	197909	314400	0.667765	up	0.000475608	0.012267	med
AKU50062.1	AKJ12_RS09905	WP_016904784.1	A0A2N7V438	WP_011036912.1	thiol peroxidase	OTHER	Non-cytoplasmic	AKJ12_RS09905	GO:0005737	Cytoplasm	346748	524297	519784	671138	691296	619346	463610	660593	0.510851	up	0.00579879	0.0730123	low
AKU50073.1	AKJ12_RS09980	WP_024939585.1	A0A0E3YLB1	WP_011036902.1	Translational regulator CsrA	OTHER	Non-cytoplasmic	AKJ12_RS09980	GO:0005737	Cytoplasm	902514	1.38793e+06	1.0295e+06	2.17229e+06	1.3626e+06	1.25846e+06	1.10665e+06	1.59778e+06	0.529876	up	0.200468	0.619563	no
AKU50079.1	AKJ12_RS10010	WP_039812488.1	A0A2N7V426	WP_011036896.1	TonB-dependent receptor	SP(Sec/SPI)	SP	AKJ12_RS10010	GO:0005615	SP-Extracellular space	104586	103865	91955	125764	103691	86834.7	100135	105430	0.0743307	up	0.856629	0.965437	no
AKU50085.1	AKJ12_RS10050	WP_039515963.1	A0A2S6YW17	WP_011036888.1	RNA-binding protein	OTHER	Non-cytoplasmic	AKJ12_RS10050	GO:0005737	Cytoplasm	1.02268e+06	1.14136e+06	1.34922e+06	2.05877e+06	1.67574e+06	1.76279e+06	1.17108e+06	1.83243e+06	0.645914	up	0.029679	0.218759	no
AKU50096.1	AKJ12_RS10105	WP_039527825.1	A0A2S6YWH8	WP_011036877.1	enolase	OTHER	Non-cytoplasmic	AKJ12_RS10105	GO:0005737	Cytoplasm	1.32386e+07	2.0956e+07	1.93012e+07	3.27452e+07	2.72624e+07	2.88376e+07	1.78319e+07	2.96151e+07	0.731869	up	1.72925e-05	0.00118424	high
AKU50097.1	AKJ12_RS10115	WP_039527828.1	A0A2N7V3W4	WP_011036875.1	2-dehydro-3-deoxyphosphooctonate aldolase	OTHER	Non-cytoplasmic	AKJ12_RS10115	GO:0005737	Cytoplasm	177013	135939	213614	528323	290978	287287	175522	368863	1.07143	up	0.000389656	0.0106739	med
AKU50098.1	AKJ12_RS10120	WP_024939564.1	A0A2N7V3W8	AAM40991.1	CTP synthetase	OTHER	SP	AKJ12_RS10120	GO:0005737	Cytoplasm	243530	320278	246642	612180	358802	330351	270150	433778	0.683194	up	0.337719	0.747347	no
AKU50124.1	AKJ12_RS10280	WP_053045514.1	A0A2N7V3Y6	WP_011036845.1	cytochrome C	SP(Sec/SPI)	SP	AKJ12_RS10280	GO:0005615	SP-Extracellular space	53657.9	84872.6	71854	109409	82913.1	83693.8	70128.2	92005.3	0.391722	up	0.608037	0.88392	no
AKU50125.1	AKJ12_RS10285	WP_087962281.1	A0A2N7V4N2	WP_012438587.1	cytochrome C	SP(Sec/SPI)	SP	AKJ12_RS10285	GO:0005615	SP-Extracellular space	727826	740960	838694	1.02967e+06	757456	763846	769160	850324	0.144729	up	0.343746	0.749374	no
AKU50148.1	AKJ12_RS10415	WP_053045516.1	A0A2N7V3Z5	none	catalase	OTHER	Non-cytoplasmic	AKJ12_RS10415	GO:0005737	Cytoplasm	25262.1	48478	29487.9	71809.9	44325.8	34627.7	34409.4	50254.5	0.54645	up	0.22484	0.644557	no
AKU50179.1	AKJ12_RS10635	WP_039812598.1	A0A2S7C3Q8	WP_011036776.1	seryl-tRNA synthetase	OTHER	TM	AKJ12_RS10635	GO:0005737	Cytoplasm	249961	416598	376122	676669	516373	502816	347560	565286	0.701718	up	0.0023885	0.0403707	med
AKU50181.1	AKJ12_RS10650	WP_024940184.1	A0A0E3YKW7	WP_011036773.1	3-phosphoshikimate 1-carboxyvinyltransferase	TAT(Tat/SPI)	SP	AKJ12_RS10650	GO:0005737	Cytoplasm	255379	310615	286430	476866	308959	303234	284141	363020	0.353439	up	0.202777	0.622434	no
AKU50186.1	AKJ12_RS10685	WP_144422059.1	A0A2N7V3U8	WP_011036766.1	poly(hydroxyalcanoate) granule associated protein	OTHER	Non-cytoplasmic	AKJ12_RS10685	GO:0005737	Cytoplasm	5.10544e+06	7.25284e+06	7.7499e+06	1.10982e+07	8.17009e+06	7.93018e+06	6.70273e+06	9.06616e+06	0.435743	up	0.0817302	0.393018	no
AKU50196.1	AKJ12_RS10740	WP_016903847.1	A0A2S7C6D1	WP_011036756.1	DNA gyrase subunit A	SP(Sec/SPI)	SP	AKJ12_RS10740	GO:0005615	SP-Extracellular space	177614	257552	255105	374349	403136	341176	230090	372887	0.69654	up	0.000543101	0.0132186	med
AKU50197.1	AKJ12_RS10745	WP_016903846.1	A0A2N7V4Q7	WP_011036755.1	methylthioribose-1-phosphate isomerase	OTHER	Non-cytoplasmic	AKJ12_RS10745	GO:0005737	Cytoplasm	859390	1.1151e+06	1.07664e+06	1.22226e+06	1.36245e+06	1.32362e+06	1.01704e+06	1.30278e+06	0.357207	up	0.0100325	0.108666	no
AKU50204.1	AKJ12_RS10785	WP_006451585.1	A0A0E3YN19	WP_011036749.1	chromosome segregation protein SMC	OTHER	Non-cytoplasmic	AKJ12_RS10785	GO:0005737	Cytoplasm	190910	222923	224690	314542	309977	272629	212841	299049	0.490606	up	0.0061574	0.0766205	low
AKU50205.1	AKJ12_RS10790	WP_016904198.1	A0A0E3YKV6	WP_005991240.1	50S ribosomal protein L9	OTHER	Non-cytoplasmic	AKJ12_RS10790	GO:0005737	Cytoplasm	1.04965e+07	1.34749e+07	1.4262e+07	2.43013e+07	1.68839e+07	1.49086e+07	1.27445e+07	1.86979e+07	0.553007	up	0.0077556	0.0904479	low
AKU50207.1	AKJ12_RS10800	WP_100224817.1	A0A2N7V3U1	WP_011036747.1	30S ribosomal protein S6	OTHER	SP/TM	AKJ12_RS10800	GO:0005886	PM-Alpha Helix	4.34598e+06	6.28905e+06	6.7906e+06	1.03392e+07	7.7747e+06	7.16442e+06	5.80854e+06	8.42612e+06	0.536692	up	0.00928008	0.102962	no
AKU50212.1	AKJ12_RS10825	WP_026064745.1	A0A2N7V3N2	WP_011036742.1	hypothetical protein AKJ12_10825	OTHER	TM/Cytoplasmic	AKJ12_RS10825	GO:0005886	PM-Alpha Helix	126745	185402	169600	270177	244151	233007	160582	249112	0.633479	up	0.225063	0.644557	no
AKU50214.1	AKJ12_RS10845	WP_016904186.1	A0A2N7V3X6	WP_011269748.1	hypothetical protein AKJ12_10845	OTHER	Non-cytoplasmic	AKJ12_RS10845	GO:0005737	Cytoplasm	1.34748e+06	1.90698e+06	1.70968e+06	2.2924e+06	1.98462e+06	2.22951e+06	1.65471e+06	2.16884e+06	0.390344	up	0.00516141	0.0702092	low
AKU50220.1	AKJ12_RS10875	WP_026064312.1	A0A2N7V3M3	WP_011036740.1	carbonate dehydratase	OTHER	Non-cytoplasmic	AKJ12_RS10875	GO:0005737	Cytoplasm	136717	152137	176022	284271	322790	244392	154959	283818	0.873079	up	0.000263164	0.00791278	high
AKU50223.1	AKJ12_RS10890	WP_016902453.1	A0A2S7C6B0	Q8PAD2.1	kynureninase	OTHER	Non-cytoplasmic	AKJ12_RS10890	GO:0005737	Cytoplasm	29707.6	33562.1	41586	34636.3	51468.7	53607.6	34951.9	46570.9	0.414055	up	0.288416	0.706994	no
AKU50229.1	AKJ12_RS10920	WP_039812700.1	A0A2S7C6A4	WP_011036731.1	5'-nucleotidase	OTHER	Non-cytoplasmic	AKJ12_RS10920	GO:0005737	Cytoplasm	85309.6	105592	106678	115169	108892	125824	99193.2	116629	0.23361	up	0.50791	0.842345	no
AKU50234.1	AKJ12_RS10950	WP_053045550.1	A0A2N7V3L4	WP_011036725.1	1-deoxy-D-xylulose-5-phosphate reductoisomerase	LIPO(Sec/SPII)	SP	AKJ12_RS10950	GO:0005615	SP-Extracellular space	57287	87177.9	69616.5	104575	92239.9	86961.1	71360.5	94591.9	0.406591	up	0.0974972	0.431919	no
AKU50240.1	AKJ12_RS10980	WP_053045554.1	A0A2N7V3K3	WP_011036688.1	peptidylprolyl isomerase	OTHER	Non-cytoplasmic	AKJ12_RS10980	GO:0005737	Cytoplasm	1.27537e+07	1.99835e+07	2.20638e+07	3.31066e+07	2.55201e+07	2.70006e+07	1.8267e+07	2.85424e+07	0.643867	up	0.000596966	0.0141985	med
AKU50241.1	AKJ12_RS10985	WP_053045555.1	A0A2N7V3Q2	WP_011036719.1	enoyl-CoA hydratase	OTHER	TM	AKJ12_RS10985	GO:0005886	PM-Alpha Helix	105794	82080	143917	71009.8	189625	187209	110597	149281	0.432721	up	0.325386	0.736496	no
AKU50247.1	AKJ12_RS11015	WP_006450306.1	A0A0E3YM64	WP_011036714.1	porin	OTHER	TM	AKJ12_RS11015	GO:0005886	PM-Alpha Helix	575397	644374	673712	1.27266e+06	1.03423e+06	1.25856e+06	631161	1.18848e+06	0.913043	up	2.23665e-07	4.23046e-05	high
AKU50248.1	AKJ12_RS11020	WP_039520545.1	A0A2N9D831	WP_011036713.1	phosphate ABC transporter substrate-binding protein	OTHER	TM	AKJ12_RS11020	GO:0005886	PM-Alpha Helix	2.95865e+06	4.52049e+06	5.3585e+06	1.00699e+07	8.17524e+06	1.21257e+07	4.27922e+06	1.01236e+07	1.24231	up	1.34459e-07	2.67035e-05	high
AKU50249.1	AKJ12_RS11025	WP_016902480.1	A0A0E3UD12	WP_011036712.1	phosphate-binding protein	OTHER	Non-cytoplasmic	AKJ12_RS11025	GO:0005737	Cytoplasm	599963	686240	648874	911653	923356	1.07557e+06	645026	970193	0.588915	up	0.0305971	0.222994	no
AKU50253.1	AKJ12_RS11045	WP_053045556.1	A0A2N7V3J8	WP_011036708.1	PhoU family transcriptional regulator	SP(Sec/SPI)	TM/Cytoplasmic	AKJ12_RS11045	GO:0005886	PM-Alpha Helix	509385	753174	781647	1.48961e+06	1.06833e+06	1.25036e+06	681402	1.26943e+06	0.897607	up	0.00461465	0.0652939	low
AKU50256.1	AKJ12_RS13730	WP_002804425.1	A0A2N7V3P2	WP_011036704.1	23S rRNA methyltransferase	OTHER	TM	AKJ12_RS13730	GO:0005886	PM-Alpha Helix	142639	191039	139318	284855	178674	172806	157665	212111	0.427958	up	0.149913	0.53863	no
AKU50270.1	AKJ12_RS11145	WP_024939341.1	A0A0E3YM50	WP_011036689.1	UDP-glucose 6-dehydrogenase	LIPO(Sec/SPII)	SP	AKJ12_RS11145	GO:0005615	SP-Extracellular space	1.24352e+07	1.9356e+07	1.77959e+07	2.69908e+07	2.69601e+07	2.54066e+07	1.6529e+07	2.64525e+07	0.678401	up	0.000555197	0.0132847	med
AKU50271.1	AKJ12_RS11150	WP_003483692.1	A0A0B2CMR8	WP_011036688.1	peptidylprolyl isomerase	OTHER	Non-cytoplasmic	AKJ12_RS11150	GO:0005737	Cytoplasm	5.49708e+06	7.88368e+06	8.36656e+06	1.17008e+07	1.00607e+07	1.12449e+07	7.24911e+06	1.10022e+07	0.601911	up	0.0186616	0.16291	no
AKU50272.1	AKJ12_RS11155	WP_016901534.1	A0A2N7V3H9	WP_011036687.1	cobalamin ABC transporter permease	OTHER	TM	AKJ12_RS11155	GO:0005737	Cytoplasm	423331	419456	565344	395488	754233	779313	469377	643011	0.454096	up	0.485552	0.836506	no
AKU50280.1	AKJ12_RS11195	WP_087962257.1	A0A2N7V3K8	WP_011036680.1	aspartate ammonia-lyase	OTHER	Non-cytoplasmic	AKJ12_RS11195	GO:0005737	Cytoplasm	3.51858e+06	5.48505e+06	5.49597e+06	8.78058e+06	9.25528e+06	8.50108e+06	4.8332e+06	8.84565e+06	0.871988	up	2.5506e-05	0.0014687	high
AKU50281.1	AKJ12_RS11205	WP_039812803.1	A0A2N7V3Q9	WP_011036678.1	adenylosuccinate lyase	OTHER	Non-cytoplasmic	AKJ12_RS11205	GO:0005737	Cytoplasm	319312	469830	476452	738557	682626	621348	421865	680844	0.690543	up	0.0242199	0.190876	no
AKU50284.1	AKJ12_RS11225	WP_016901548.1	A0A2N7V3L2	AAM40783.1	2-oxoglutarate dehydrogenase	OTHER	Non-cytoplasmic	AKJ12_RS11225	GO:0005737	Cytoplasm	2.28622e+06	3.52474e+06	3.03413e+06	4.24204e+06	5.83878e+06	4.66901e+06	2.94836e+06	4.91661e+06	0.737751	up	1.29167e-05	0.000953311	high
AKU50285.1	AKJ12_RS11230	WP_087962258.1	A0A2N7V3G4	WP_011036672.1	dihydrolipoamide succinyltransferase	OTHER	Non-cytoplasmic	AKJ12_RS11230	GO:0005737	Cytoplasm	9.10947e+06	1.3904e+07	1.42982e+07	2.10782e+07	1.85547e+07	1.83849e+07	1.24372e+07	1.93393e+07	0.636871	up	0.000863656	0.0194912	med
AKU50286.1	AKJ12_RS11235	WP_047130364.1	A0A2N7V3K5	WP_011036671.1	dihydrolipoamide dehydrogenase	OTHER	Non-cytoplasmic	AKJ12_RS11235	GO:0005737	Cytoplasm	5.58931e+06	8.76678e+06	8.40981e+06	1.14051e+07	1.20206e+07	1.20012e+07	7.58863e+06	1.1809e+07	0.637971	up	0.000112664	0.00426192	high
AKU50298.1	AKJ12_RS11300	WP_016901563.1	A0A2N7V3N7	WP_011036660.1	molecular chaperone DnaK	OTHER	Non-cytoplasmic	AKJ12_RS11300	GO:0005737	Cytoplasm	9.80005e+06	1.45266e+07	1.42309e+07	2.45874e+07	2.00353e+07	1.91381e+07	1.28525e+07	2.12536e+07	0.725652	up	5.51584e-05	0.00257752	high
AKU50299.1	AKJ12_RS11305	WP_087962255.1	A0A2N7V3N0	WP_014507314.1	heat -hock protein GrpE	OTHER	Non-cytoplasmic	AKJ12_RS11305	GO:0005737	Cytoplasm	716099	1.01396e+06	1.09703e+06	1.80377e+06	1.43825e+06	1.61079e+06	942362	1.6176e+06	0.779506	up	0.0206027	0.172646	no
AKU50302.1	AKJ12_RS11320	WP_016901567.1	A0A0E3UCQ5	WP_011036656.1	Fur family transcriptional regulator	OTHER	Non-cytoplasmic	AKJ12_RS11320	GO:0005737	Cytoplasm	547169	832672	957232	1.3883e+06	1.21483e+06	1.198e+06	779024	1.26704e+06	0.701726	up	0.000555199	0.0132847	med
AKU50316.1	AKJ12_RS11435	WP_010366727.1	A0A0D0LX10	WP_011037696.1	carboxymethylenebutenolidase	OTHER	Cytoplasmic	AKJ12_RS11435	GO:0005737	Cytoplasm	2.5832e+06	2.70939e+06	2.88772e+06	4.4971e+06	3.6953e+06	3.69593e+06	2.72677e+06	3.96278e+06	0.539318	up	0.0716116	0.367495	no
AKU50322.1	AKJ12_RS11470	WP_016903791.1	A0A2N7V3C6	WP_011037703.1	Oar protein	LIPO(Sec/SPII)	SP	AKJ12_RS11470	GO:0005615	SP-Extracellular space	4.07582e+06	5.57244e+06	5.64198e+06	8.5188e+06	7.4376e+06	7.15081e+06	5.09675e+06	7.7024e+06	0.595732	up	4.92462e-05	0.0023567	high
AKU50325.1	AKJ12_RS11495	WP_047124822.1	A0A2N7V3D1	WP_011037706.1	peptidase M13	OTHER	SP	AKJ12_RS11495	GO:0005737	Cytoplasm	132571	164116	129846	298785	185745	172932	142178	219154	0.624248	up	0.221346	0.641668	no
AKU50330.1	AKJ12_RS11525	WP_100224809.1	A0A2N7V3H0	WP_011037712.1	peptidylprolyl isomerase	OTHER	Non-cytoplasmic	AKJ12_RS11525	GO:0005737	Cytoplasm	188652	248006	219220	529292	347881	326178	218626	401117	0.875556	up	0.00127115	0.0260258	med
AKU50335.1	AKJ12_RS09895	WP_016903979.1	A0A2N7V3B4	WP_011037727.1	alkaline phosphatase	OTHER	Non-cytoplasmic	AKJ12_RS09895	GO:0005737	Cytoplasm	50653.8	48381.7	45436.6	53049.4	44221.2	36069.2	48157.4	44446.6	-0.115683	down	0.660141	0.902021	no
AKU50341.1	AKJ12_RS11590	WP_016903751.1	A0A0E3YPP8	WP_011037735.1	UPF0307 protein C1H21_16580	OTHER	Non-cytoplasmic	AKJ12_RS11590	GO:0005737	Cytoplasm	85430.5	139312	116542	198081	99721.3	109381	113762	135728	0.254699	up	0.454327	0.821387	no
AKU50347.1	AKJ12_RS11620	WP_053045574.1	A0A381M0X0	WP_011037741.1	SIMPL domain-containing protein	OTHER	Non-cytoplasmic	AKJ12_RS11620	GO:0005737	Cytoplasm	448996	652769	659982	903270	807199	857093	587249	855854	0.543392	up	0.0453383	0.277052	no
AKU50350.1	AKJ12_RS11635	WP_053045576.1	A0A381M205	WP_011037744.1	phosphatase	OTHER	Non-cytoplasmic	AKJ12_RS11635	GO:0005886	PM-Alpha Helix	3.21719e+06	4.21923e+06	5.3573e+06	1.05778e+07	8.06258e+06	1.33402e+07	4.26458e+06	1.06602e+07	1.32176	up	0.000150713	0.00520551	high
AKU50358.1	AKJ12_RS11675	WP_039512209.1	A0A2N7V3G6	WP_011037752.1	thioredoxin	SP(Sec/SPI)	SP	AKJ12_RS11675	GO:0005615	SP-Extracellular space	1.15423e+06	1.89815e+06	1.74031e+06	2.95048e+06	2.01104e+06	2.00985e+06	1.59756e+06	2.32379e+06	0.540608	up	0.0112648	0.11837	no
AKU50360.1	AKJ12_RS11690	WP_005994696.1	A0A0E3YMQ3	AAM39550.1	type III secretion system effector protein	OTHER	Cytoplasmic	AKJ12_RS11690	GO:0005737	Cytoplasm	101393	127907	139751	129157	177048	188777	123017	164994	0.423556	up	0.238737	0.662194	no
AKU50373.1	AKJ12_RS11760	WP_100224806.1	A0A2N7V3F7	WP_011037767.1	ribonuclease activity regulator protein RraA	OTHER	TM	AKJ12_RS11760	GO:0005886	PM-Alpha Helix	109202	130119	163380	210161	212352	203333	134234	208615	0.636097	up	0.0694701	0.362429	no
AKU50376.1	AKJ12_RS11790	WP_039813058.1	A0A2N7V4P9	WP_011037772.1	RNA helicase	OTHER	SP	AKJ12_RS11790	GO:0005886	PM-Alpha Helix	664539	967443	972706	1.49374e+06	1.25111e+06	1.08968e+06	868229	1.27818e+06	0.557939	up	0.00227698	0.0389834	med
AKU50382.1	AKJ12_RS11825	WP_039813035.1	A0A383T4H1	WP_011037779.1	hypothetical protein AKJ12_11825	LIPO(Sec/SPII)	SP	AKJ12_RS11825	GO:0005615	SP-Extracellular space	84085.6	99897.1	97366.1	156058	114142	105141	93782.9	125114	0.415843	up	0.0284233	0.213417	no
AKU50391.1	AKJ12_RS11870	WP_053045579.1	A0A383T2H5	WP_011037788.1	TonB-dependent receptor	SP(Sec/SPI)	SP	AKJ12_RS11870	GO:0005615	SP-Extracellular space	3.72202e+06	5.16777e+06	4.74192e+06	1.04365e+07	9.29688e+06	8.33879e+06	4.5439e+06	9.35738e+06	1.04217	up	1.52937e-08	4.67283e-06	high
AKU50394.1	AKJ12_RS11890	WP_016902332.1	A0A2N7V3E4	WP_011037795.1	TonB-dependent receptor	SP(Sec/SPI)	SP	AKJ12_RS11890	GO:0005615	SP-Extracellular space	2.02726e+07	2.90167e+07	2.73569e+07	4.45623e+07	3.71269e+07	3.72654e+07	2.55487e+07	3.96515e+07	0.634124	up	6.32138e-06	0.000557967	high
AKU50395.1	AKJ12_RS11895	WP_053045581.1	A0A2N7V3D9	AAM41938.1	peptidase S8	OTHER	Non-cytoplasmic	AKJ12_RS11895	GO:0005737	Cytoplasm	8.10823e+06	1.17213e+07	1.07698e+07	1.78127e+07	1.51591e+07	1.59569e+07	1.01998e+07	1.63095e+07	0.677181	up	0.000530314	0.0131183	med
AKU50396.1	AKJ12_RS11900	WP_016902330.1	A0A2N7V394	WP_011037798.1	hypothetical protein AKJ12_11900	OTHER	TM	AKJ12_RS11900	GO:0005886	PM-Alpha Helix	386299	434641	598932	811744	537382	526231	473291	625119	0.401404	up	0.155279	0.545996	no
AKU50397.1	AKJ12_RS11905	WP_016902329.1	A0A2N7V3F2	AAM41938.1	peptidase S8	OTHER	Non-cytoplasmic	AKJ12_RS11905	GO:0005737	Cytoplasm	5.08737e+06	7.59787e+06	6.61089e+06	1.12726e+07	1.01471e+07	1.13857e+07	6.43204e+06	1.09351e+07	0.765623	up	0.000157782	0.00540268	high
AKU50414.1	AKJ12_RS12015	WP_016904958.1	A0A2N7V336	WP_011037823.1	peptidase C1	OTHER	Non-cytoplasmic	AKJ12_RS12015	GO:0005737	Cytoplasm	2.61993e+06	3.12257e+06	2.892e+06	9.28866e+06	6.61517e+06	5.36745e+06	2.87816e+06	7.09043e+06	1.30072	up	4.44085e-13	8.81952e-10	high
AKU50427.1	AKJ12_RS12095	WP_016905027.1	A0A2N7V352	WP_011037842.1	phosphoglyceromutase	OTHER	Non-cytoplasmic	AKJ12_RS12095	GO:0005737	Cytoplasm	6.74525e+06	9.08398e+06	1.18214e+07	1.42989e+07	1.22709e+07	1.29342e+07	9.21688e+06	1.3168e+07	0.514688	up	0.0529122	0.303272	no
AKU50436.1	AKJ12_RS12140	WP_053045586.1	A0A2N7V4N9	WP_011037851.1	ABC transporter permease	OTHER	TM	AKJ12_RS12140	GO:0005737	Cytoplasm	282933	236915	241211	391579	355662	307955	253686	351732	0.47143	up	0.00688288	0.08335	low
AKU50444.1	AKJ12_RS12185	WP_053045590.1	A0A2S7CPT7	WP_011037860.1	alcohol dehydrogenase	OTHER	Non-cytoplasmic	AKJ12_RS12185	GO:0005737	Cytoplasm	2.24856e+06	3.61787e+06	3.52383e+06	6.15685e+06	4.58289e+06	4.60134e+06	3.13009e+06	5.11369e+06	0.708163	up	0.00357736	0.055505	low
AKU50446.1	AKJ12_RS12195	WP_039813229.1	A0A2S7CPU0	WP_011037865.1	single-stranded DNA-binding protein	OTHER	SP/TM	AKJ12_RS12195	GO:0005886	PM-Alpha Helix	2.87847e+06	3.87102e+06	4.15177e+06	5.70733e+06	4.43452e+06	4.90943e+06	3.63375e+06	5.01709e+06	0.465391	up	0.00544289	0.0718684	low
AKU50448.1	AKJ12_RS12205	WP_053045591.1	A0A2N7V4J7	WP_011037867.1	dienelactone hydrolase	OTHER	Non-cytoplasmic	AKJ12_RS12205	GO:0005737	Cytoplasm	2.08657e+06	3.82179e+06	3.36012e+06	5.10499e+06	4.50953e+06	4.81297e+06	3.08949e+06	4.80916e+06	0.638415	up	0.00081401	0.0184757	med
AKU50454.1	AKJ12_RS12235	WP_011051924.1	A0A0E3UE33	WP_011037873.1	phenazine biosynthesis protein PhzF family	OTHER	SP	AKJ12_RS12235	GO:0005737	Cytoplasm	1.25018e+06	1.49154e+06	1.78052e+06	2.0554e+06	1.70389e+06	1.90866e+06	1.50741e+06	1.88931e+06	0.325787	up	0.0516187	0.298877	no
AKU50455.1	AKJ12_RS12240	WP_039813256.1	A0A2S7CPW6	WP_011037874.1	Glycine zipper 2TM domain-containing protein	OTHER	Non-cytoplasmic	AKJ12_RS12240	GO:0005737	Cytoplasm	235757	348607	298044	584510	344869	419256	294136	449545	0.611981	up	0.223761	0.644508	no
AKU50456.1	AKJ12_RS12245	WP_102251625.1	A0A2N7V347	WP_011037875.1	peroxiredoxin	OTHER	TM	AKJ12_RS12245	GO:0005886	PM-Alpha Helix	1.64159e+07	2.65613e+07	2.39893e+07	4.05942e+07	3.26391e+07	3.2652e+07	2.23222e+07	3.52951e+07	0.660991	up	0.00712461	0.0854455	low
AKU50457.1	AKJ12_RS12250	WP_016902355.1	A0A0E3UE84	WP_011037876.1	aspartate carbamoyltransferase catalytic subunit	OTHER	Non-cytoplasmic	AKJ12_RS12250	GO:0005737	Cytoplasm	437196	567306	585714	872389	714870	698411	530072	761890	0.523395	up	0.0113163	0.118539	no
AKU50463.1	AKJ12_RS12280	WP_024940752.1	A0A0E3UE37	WP_003489919.1	twitching motility protein PilT	OTHER	Cytoplasmic	AKJ12_RS12280	GO:0005737	Cytoplasm	584771	486442	553872	526359	631472	705181	541695	621004	0.197121	up	0.2949	0.709474	no
AKU50466.1	AKJ12_RS12295	WP_046343621.1	A0A0E3YPY9	WP_011037886.1	DNA-binding protein	OTHER	Non-cytoplasmic	AKJ12_RS12295	GO:0005737	Cytoplasm	691217	696013	1.0959e+06	1.55547e+06	3.06807e+06	1.92624e+06	827710	2.18326e+06	1.39929	up	1.65802e-05	0.00115538	high
AKU50475.1	AKJ12_RS12340	WP_026064285.1	A0A2N7V373	WP_011037895.1	cysteine desulfurase	SP(Sec/SPI)	SP	AKJ12_RS12340	GO:0005615	SP-Extracellular space	538378	840811	665833	1.01132e+06	544896	654942	681674	737052	0.112685	up	0.768317	0.938028	no
AKU50484.1	AKJ12_RS12385	WP_026064877.1	A0A2N7V4T5	WP_011037904.1	DUF2271 domain-containing protein	OTHER	Non-cytoplasmic	AKJ12_RS12385	GO:0005737	Cytoplasm	27551.8	50522	53650.6	235784	92425.5	88568.5	43908.1	138926	1.66175	up	0.0017594	0.0326558	med
AKU50485.1	AKJ12_RS12390	WP_039526186.1	A0A2N7V2Z9	WP_011037905.1	ABC transporter permease	SP(Sec/SPI)	SP	AKJ12_RS12390	GO:0005615	SP-Extracellular space	2.18363e+06	4.05398e+06	3.43669e+06	7.05277e+06	5.37742e+06	5.94988e+06	3.22476e+06	6.12669e+06	0.925914	up	0.00282719	0.0454639	med
AKU50489.1	AKJ12_RS12420	WP_016904627.1	A0A0E3UE47	WP_011037909.1	peptidase M20	OTHER	TM	AKJ12_RS12420	GO:0005886	PM-Alpha Helix	79234.9	89670.4	71025.9	170090	82826.8	79501.1	79977	110806	0.470376	up	0.484688	0.836506	no
AKU50495.1	AKJ12_RS12450	WP_016904621.1	A0A2N7V310	WP_011037915.1	DUF2066 domain-containing protein	SP(Sec/SPI)	SP	AKJ12_RS12450	GO:0005886	PM-Alpha Helix	115531	179143	169021	275484	196516	211088	154565	227696	0.558893	up	0.0480554	0.286267	no
AKU50496.1	AKJ12_RS12455	WP_016904620.1	A0A2N7V356	WP_029628894.1	phosphoribosylaminoimidazole synthetase	OTHER	SP	AKJ12_RS12455	GO:0005886	PM-Alpha Helix	250801	279820	318421	496131	405936	417036	283014	439701	0.635651	up	0.000120127	0.00441799	high
AKU50499.1	AKJ12_RS12475	WP_024938741.1	A0A0E3UE51	AAM42065.1	DUF3108 domain-containing protein	OTHER	Non-cytoplasmic	AKJ12_RS12475	GO:0005737	Cytoplasm	1.41887e+06	1.82393e+06	2.01031e+06	2.70581e+06	2.39145e+06	2.40939e+06	1.75104e+06	2.50222e+06	0.515	up	0.00498846	0.0685611	low
AKU50509.1	AKJ12_RS12525	WP_016904613.1	A0A0E3YQ15	WP_011037930.1	Ribosome-associated translation inhibitor RaiA	OTHER	Non-cytoplasmic	AKJ12_RS12525	GO:0005737	Cytoplasm	578907	902585	861520	1.40217e+06	949206	993433	781004	1.11494e+06	0.513559	up	0.0180832	0.159615	no
AKU50514.1	AKJ12_RS12550	WP_016904205.1	A0A2N7V2W7	WP_011037934.1	phosphocarrier protein HPr	OTHER	TM	AKJ12_RS12550	GO:0005886	PM-Alpha Helix	366478	470748	520802	592130	621611	669453	452676	627731	0.471669	up	0.0400205	0.25922	no
AKU50535.1	AKJ12_RS12665	WP_026064786.1	A0A2N7V2W5	WP_011037963.1	PspA-IM30 family protein	OTHER	Non-cytoplasmic	AKJ12_RS12665	GO:0005737	Cytoplasm	1.59209e+06	2.65902e+06	2.40441e+06	4.87627e+06	3.5506e+06	3.75104e+06	2.21851e+06	4.0593e+06	0.871642	up	0.00025921	0.00791278	high
AKU50536.1	AKJ12_RS12670	WP_006449079.1	A0A0E3UE67	WP_011037964.1	hypothetical protein AKJ12_12670	OTHER	Non-cytoplasmic	AKJ12_RS12670	GO:0005737	Cytoplasm	173292	174613	190346	269245	208394	232374	179417	236671	0.399564	up	0.0377485	0.253272	no
AKU50545.1	AKJ12_RS12720	WP_016902750.1	A0A381M087	WP_011037974.1	Polyisoprenoid-binding protein	SP(Sec/SPI)	SP	AKJ12_RS12720	GO:0005615	SP-Extracellular space	232970	391995	304424	614774	332092	388151	309796	445006	0.522504	up	0.0386342	0.254065	no
AKU50547.1	AKJ12_RS12730	WP_016902752.1	A0A2S7BK02	WP_011037976.1	Polyisoprenoid-binding protein	OTHER	Non-cytoplasmic	AKJ12_RS12730	GO:0005737	Cytoplasm	632784	941648	948190	1.37023e+06	1.15331e+06	1.27788e+06	840874	1.26714e+06	0.591614	up	0.01147	0.119577	no
AKU50552.1	AKJ12_RS12755	WP_026064384.1	A0A2N7V2U8	WP_011037981.1	O-succinylhomoserine (Thiol)-lyase	OTHER	TM	AKJ12_RS12755	GO:0005886	PM-Alpha Helix	1.03331e+06	1.52055e+06	1.42214e+06	1.98133e+06	1.67643e+06	1.9417e+06	1.32533e+06	1.86649e+06	0.493969	up	0.0144493	0.137632	no
AKU50558.1	AKJ12_RS12785	WP_016902763.1	A0A2N7V2T9	WP_011037987.1	histidine kinase	SP(Sec/SPI)	SP	AKJ12_RS12785	GO:0005615	SP-Extracellular space	67315.7	67411.8	76554.7	188872	104485	89583.2	70427.4	127647	0.85795	up	0.00091742	0.0203575	med
AKU50562.1	AKJ12_RS12810	WP_016902768.1	A0A2N7V2N6	WP_011037992.1	TonB-dependent receptor	OTHER	TM	AKJ12_RS12810	GO:0005886	PM-Alpha Helix	2.26395e+06	2.56983e+06	2.82726e+06	3.27153e+06	3.62402e+06	3.75725e+06	2.55368e+06	3.55093e+06	0.475621	up	0.00419705	0.0623004	low
AKU50570.1	AKJ12_RS12855	WP_016905000.1	A0A0E3UEE5	WP_011038002.1	glycine cleavage system protein T	OTHER	Non-cytoplasmic	AKJ12_RS12855	GO:0005737	Cytoplasm	233026	353018	269979	689966	455067	377322	285341	507452	0.830581	up	0.0553626	0.312803	no
AKU50574.1	AKJ12_RS12880	WP_039526053.1	A0A2N9D6M8	AAM42154.1	3'-5'-bisphosphate nucleotidase	SP(Sec/SPI)	SP	AKJ12_RS12880	GO:0005615	SP-Extracellular space	221348	316555	211253	538389	214915	263921	249719	339075	0.4413	up	0.48755	0.837159	no
AKU50575.1	AKJ12_RS12885	WP_053045606.1	A0A381M288	WP_011038008.1	ADP-ribose diphosphatase	SP(Sec/SPI)	SP	AKJ12_RS12885	GO:0005737	Cytoplasm	160836	169459	215548	229405	276837	297125	181948	267789	0.557572	up	0.0692158	0.362429	no
AKU50582.1	AKJ12_RS12925	WP_047124781.1	A0A2N7V2L9	WP_011038016.1	beta-mannosidase	OTHER	TM	AKJ12_RS12925	GO:0005737	Cytoplasm	244022	285296	290821	354574	375651	371453	273380	367226	0.425761	up	0.0307068	0.223185	no
AKU50583.1	AKJ12_RS12930	WP_016904497.1	A0A2N7V2Q1	WP_011038017.1	glycoside hydrolase family 3	OTHER	Non-cytoplasmic	AKJ12_RS12930	GO:0005737	Cytoplasm	122491	182880	207342	261754	283007	295872	170904	280211	0.713327	up	0.130038	0.507044	no
AKU50623.1	AKJ12_RS13165	WP_053045618.1	A0A383T3R3	WP_011038048.1	pilus assembly protein PilG	OTHER	Non-cytoplasmic	AKJ12_RS13165	GO:0005737	Cytoplasm	122890	205718	157159	263658	200165	241715	161922	235180	0.538461	up	0.0325736	0.233542	no
AKU50624.1	AKJ12_RS13170	WP_016904596.1	A0A2N7V2R3	WP_011038049.1	glutathione synthetase	LIPO(Sec/SPII)	SP	AKJ12_RS13170	GO:0005615	SP-Extracellular space	252244	356152	237412	689888	426492	406527	281936	507636	0.848428	up	0.0478151	0.285597	no
AKU50633.1	AKJ12_RS13220	WP_026064627.1	A0A2N7V2N2	WP_011038060.1	pyrroloquinoline quinone biosynthesis protein PqqB	SP(Sec/SPI)	SP	AKJ12_RS13220	GO:0005615	SP-Extracellular space	33363.8	55742.3	34988.8	55899.5	58964	58976.8	41365	57946.8	0.486319	up	0.101785	0.443302	no
AKU50637.1	AKJ12_RS13240	WP_016903711.1	A0A2N7V2L8	WP_011038064.1	hypothetical protein AKJ12_13240	OTHER	Cytoplasmic	AKJ12_RS13240	GO:0005737	Cytoplasm	891633	1.19359e+06	1.00401e+06	1.28178e+06	1.43091e+06	1.39777e+06	1.02974e+06	1.37016e+06	0.412057	up	0.0134309	0.131722	no
AKU50642.1	AKJ12_RS16595	WP_002812063.1	A0A2N7V2L8	WP_011038069.1	ferritin	OTHER	Non-cytoplasmic	AKJ12_RS16595	GO:0005737	Cytoplasm	2.21023e+06	3.21101e+06	3.69509e+06	5.36222e+06	4.97455e+06	4.85228e+06	3.03878e+06	5.06302e+06	0.736506	up	1.95915e-05	0.0012352	high
AKU50651.1	AKJ12_RS13340	WP_016904129.1	A0A0E3UEB9	none	hypothetical protein AKJ12_13340	LIPO(Sec/SPII)	SP	AKJ12_RS13340	GO:0005615	SP-Extracellular space	1.00254e+06	1.70298e+06	1.33654e+06	2.27969e+06	1.6083e+06	1.55876e+06	1.34735e+06	1.81559e+06	0.430308	up	0.388631	0.785272	no
AKU50655.1	AKJ12_RS13360	WP_016904125.1	A0A0E3UEH5	WP_011038132.1	tol-pal system protein YbgF	OTHER	SP/TM/Cytoplasmic	AKJ12_RS13360	GO:0005886	PM-Alpha Helix	444181	560909	611762	1.18929e+06	780402	858898	538951	942864	0.806896	up	0.00130107	0.0263666	med
AKU50656.1	AKJ12_RS13365	WP_039514598.1	A0A2S7CG74	WP_011038133.1	Peptidoglycan-associated protein	OTHER	Non-cytoplasmic	AKJ12_RS13365	GO:0005737	Cytoplasm	800297	1.6139e+06	1.5124e+06	2.23656e+06	2.98835e+06	2.75302e+06	1.30887e+06	2.65931e+06	1.02273	up	1.26796e-05	0.000953311	high
AKU50657.1	AKJ12_RS13370	WP_039514600.1	A0A2S7CG66	WP_011038134.1	translocation protein TolB	OTHER	Non-cytoplasmic	AKJ12_RS13370	GO:0005737	Cytoplasm	1.07119e+06	1.51576e+06	1.51706e+06	2.26321e+06	2.01535e+06	1.96206e+06	1.368e+06	2.08021e+06	0.604657	up	0.000424073	0.0112294	med
AKU50666.1	AKJ12_RS13415	WP_016904137.1	A0A0E3UEH9	WP_011038142.1	transcriptional regulator	OTHER	Non-cytoplasmic	AKJ12_RS13415	GO:0005737	Cytoplasm	165354	246444	239977	421148	313076	343160	217258	359128	0.725086	up	0.00115003	0.024169	med
AKU50672.1	AKJ12_RS13450	WP_039812416.1	A0A2N7V2D6	WP_011038151.1	TonB-dependent receptor	OTHER	TM/Cytoplasmic	AKJ12_RS13450	GO:0005886	PM-Alpha Helix	57697.2	124011	64448.7	202546	115494	171099	82052.3	163046	0.990666	up	0.0175593	0.156471	no
AKU50678.1	AKJ12_RS13485	WP_016903742.1	A0A2N7V2F8	WP_011038158.1	TonB-dependent receptor	OTHER	TM	AKJ12_RS13485	GO:0005886	PM-Alpha Helix	2.71265e+06	3.73207e+06	3.79568e+06	5.75925e+06	4.43345e+06	4.43375e+06	3.41347e+06	4.87548e+06	0.514308	up	0.00152464	0.0292555	med
AKU50680.1	AKJ12_RS13495	WP_053045642.1	A0A2N7V2D5	AAM42316.1	ligand-gated channel	SP(Sec/SPI)	SP	AKJ12_RS13495	GO:0005615	SP-Extracellular space	2.87441e+07	4.34557e+07	4.60175e+07	6.42789e+07	6.12221e+07	6.6434e+07	3.94058e+07	6.39783e+07	0.699176	up	0.000264955	0.00791278	high
AKU50681.1	AKJ12_RS13500	WP_053045644.1	A0A2N7V2G0	AAM42317.1	ferric enterobactin receptor	OTHER	SP	AKJ12_RS13500	GO:0005737	Cytoplasm	4.68576e+06	7.59507e+06	7.82516e+06	1.14398e+07	1.20126e+07	1.22366e+07	6.702e+06	1.18963e+07	0.827854	up	2.08437e-06	0.000243504	high
AKU50685.1	AKJ12_RS13520	WP_053045650.1	A0A2N7V2C6	WP_011038165.1	TonB-dependent receptor	OTHER	TM/Cytoplasmic	AKJ12_RS13520	GO:0005737	Cytoplasm	89502.5	97867.6	113126	209936	155269	159411	100165	174872	0.803915	up	0.000545784	0.0132186	med
AKU50694.1	AKJ12_RS13570	WP_039812354.1	A0A2N7V2F3	WP_011038183.1	O-acetylhomoserine aminocarboxypropyltransferase	OTHER	Non-cytoplasmic	AKJ12_RS13570	GO:0005737	Cytoplasm	682922	863894	992816	1.24871e+06	927607	1.04599e+06	846544	1.0741e+06	0.343477	up	0.0333858	0.236378	no
AKU50695.1	AKJ12_RS13575	WP_039812351.1	A0A2N7V2E2	WP_011038185.1	Clp protease ClpB	SP(Sec/SPI)	SP	AKJ12_RS13575	GO:0005737	Cytoplasm	2.08861e+06	2.82809e+06	2.99087e+06	4.48046e+06	4.00425e+06	3.70478e+06	2.63586e+06	4.06316e+06	0.624329	up	0.000535109	0.0131201	med
AKU50699.1	AKJ12_RS13595	WP_016901300.1	A0A2N7V2H2	none	L-glyceraldehyde 3-phosphate reductase	SP(Sec/SPI)	SP	AKJ12_RS13595	GO:0005737	Cytoplasm	205627	271306	364409	270949	325282	313382	280447	303204	0.112559	up	0.677908	0.905397	no
AKU50708.1	AKJ12_RS13645	WP_053045662.1	A0A2N7V4G5	WP_011038194.1	TonB-dependent receptor	OTHER	TM	AKJ12_RS13645	GO:0005886	PM-Alpha Helix	3.02692e+06	4.79668e+06	4.80925e+06	6.39903e+06	4.85075e+06	5.28812e+06	4.21095e+06	5.51263e+06	0.388596	up	0.0397521	0.25922	no
AKU50709.1	AKJ12_RS13650	WP_087962242.1	A0A2N7V2A7	WP_011038195.1	trehalose phosphatase	OTHER	SP	AKJ12_RS13650	GO:0005737	Cytoplasm	215311	278963	326987	350215	397795	381370	273753	376460	0.459619	up	0.201471	0.621305	no
AKU50711.1	AKJ12_RS13660	WP_053045665.1	A0A2N7V2E4	WP_011038197.1	alpha,alpha-trehalose-phosphate synthase	OTHER	TM	AKJ12_RS13660	GO:0005737	Cytoplasm	209328	229382	290412	393957	429798	363658	243041	395804	0.703587	up	4.62462e-05	0.00226778	high
AKU50716.1	AKJ12_RS13685	WP_053045676.1	A0A2N7V2G4	WP_011038203.1	ribosomal large subunit pseudouridine synthase D	OTHER	Non-cytoplasmic	AKJ12_RS13685	GO:0005737	Cytoplasm	246225	381934	299631	386397	466458	520500	309263	457785	0.565834	up	0.00547885	0.0718684	low
AKU50719.1	AKJ12_RS13700	WP_053045679.1	A0A2N7V2G8	WP_011038206.1	NAD synthetase	OTHER	Non-cytoplasmic	AKJ12_RS13700	GO:0005737	Cytoplasm	17123.8	27692.1	25348.6	38725.2	35032	37912.7	23388.2	37223.3	0.670424	up	0.0279313	0.210518	no
AKU50723.1	AKJ12_RS16695	WP_002812253.1	A0A2N7V295	WP_011038208.1	succinyl-CoA synthetase subunit alpha	OTHER	Non-cytoplasmic	AKJ12_RS16695	GO:0005737	Cytoplasm	1.46189e+07	2.32794e+07	2.24804e+07	3.26748e+07	2.89198e+07	3.01767e+07	2.01262e+07	3.05904e+07	0.604004	up	0.00202025	0.0358233	med
AKU50724.1	AKJ12_RS13725	WP_039525808.1	A0A2N7V2C1	WP_011038209.1	succinyl-CoA synthetase subunit beta	OTHER	TM/Cytoplasmic	AKJ12_RS13725	GO:0005886	PM-Alpha Helix	7.71595e+06	1.2395e+07	1.17386e+07	1.99834e+07	1.65785e+07	1.49839e+07	1.06165e+07	1.71819e+07	0.694582	up	0.00271868	0.0443063	med
AKU50726.1	AKJ12_RS13735	WP_053045685.1	A0A2N7V2B8	WP_011038211.1	chemotaxis protein CheY	OTHER	SP	AKJ12_RS13735	GO:0005737	Cytoplasm	85169.5	102917	137638	163936	140814	149169	108575	151306	0.478783	up	0.106204	0.45584	no
AKU50727.1	AKJ12_RS13740	WP_053046305.1	A0A2N7V2I8	WP_011038212.1	Type IV-A pilus assembly ATPase PilB	OTHER	Non-cytoplasmic	AKJ12_RS13740	GO:0005737	Cytoplasm	158867	110476	145481	187252	173693	161180	138275	174042	0.331894	up	0.33198	0.741634	no
AKU50732.1	AKJ12_RS13775	WP_026064907.1	A0A2N7V2I1	AAM40094.1	XRE family transcriptional regulator	OTHER	Non-cytoplasmic	AKJ12_RS13775	GO:0005737	Cytoplasm	789294	1.05763e+06	1.12519e+06	1.61812e+06	1.33808e+06	1.47903e+06	990702	1.47841e+06	0.577523	up	0.00113511	0.0241546	med
AKU50735.1	AKJ12_RS13795	WP_016903327.1	A0A2N7V248	WP_011038224.1	histone-like nucleoid-structuring protein	OTHER	Non-cytoplasmic	AKJ12_RS13795	GO:0005737	Cytoplasm	137207	150574	142287	191451	176162	176389	143356	181334	0.339043	up	0.0481029	0.286267	no
AKU50737.1	AKJ12_RS13810	WP_053045693.1	A0A2N7V1Y7	WP_011038255.1	esterase	OTHER	Non-cytoplasmic	AKJ12_RS13810	GO:0005737	Cytoplasm	769398	1.24065e+06	1.38864e+06	2.40992e+06	1.85238e+06	1.90486e+06	1.13289e+06	2.05572e+06	0.859631	up	0.000105377	0.00406365	high
AKU50739.1	AKJ12_RS13820	WP_053045696.1	A0A2N7V248	WP_011038257.1	thiazole synthase	OTHER	Non-cytoplasmic	AKJ12_RS13820	GO:0005737	Cytoplasm	130865	162589	166871	239635	270583	240129	153442	250116	0.704906	up	0.0053998	0.0718684	low
AKU50744.1	AKJ12_RS13845	WP_053045702.1	A0A2N7V283	WP_011038262.1	fumarylacetoacetate hydrolase	SP(Sec/SPI)	SP	AKJ12_RS13845	GO:0005615	SP-Extracellular space	785846	835825	836190	1.35604e+06	1.11438e+06	1.07364e+06	819287	1.18135e+06	0.528001	up	0.000519903	0.0129878	med
AKU50746.1	AKJ12_RS13855	WP_158506930.1	A0A2N7V242	WP_011038264.1	aminopeptidase	SP(Sec/SPI)	SP	AKJ12_RS13855	GO:0005615	SP-Extracellular space	427179	517767	612934	673418	716378	830292	519293	740029	0.511032	up	0.0167756	0.151783	no
AKU50758.1	AKJ12_RS13935	WP_016903591.1	A0A2N9D642	WP_011038280.1	NADP oxidoreductase	SP(Sec/SPI)	SP	AKJ12_RS13935	GO:0005886	PM-Alpha Helix	86907.8	107983	111654	164205	131025	132661	102182	142630	0.48114	up	0.0598524	0.327909	no
AKU50759.1	AKJ12_RS13940	WP_016903590.1	A0A2S7CJH8	WP_011038281.1	sulfite reductase	OTHER	Non-cytoplasmic	AKJ12_RS13940	GO:0005737	Cytoplasm	121613	134703	143847	245040	166164	165177	133388	192127	0.526434	up	0.0758643	0.38005	no
AKU50766.1	AKJ12_RS13985	WP_053045720.1	A0A2N7V1W6	WP_011038289.1	cysteine synthase	OTHER	Non-cytoplasmic	AKJ12_RS13985	GO:0005737	Cytoplasm	8.48618e+06	1.37783e+07	1.3818e+07	1.91725e+07	1.69745e+07	1.63004e+07	1.20275e+07	1.74825e+07	0.53957	up	0.00524209	0.0708217	low
AKU50769.1	AKJ12_RS14000	WP_053045723.1	A0A2N7V1X6	WP_011038292.1	fructose-bisphosphate aldolase	OTHER	TM	AKJ12_RS14000	GO:0005886	PM-Alpha Helix	1.18658e+07	1.85369e+07	1.89933e+07	2.61777e+07	2.64501e+07	2.78816e+07	1.64653e+07	2.68365e+07	0.704762	up	2.94569e-05	0.00160278	high
AKU50770.1	AKJ12_RS14005	WP_039512378.1	A0A2N7V208	AAM42456.1	pyruvate kinase	SP(Sec/SPI)	SP	AKJ12_RS14005	GO:0005615	SP-Extracellular space	3.43522e+06	5.51765e+06	4.70632e+06	7.9309e+06	6.40239e+06	6.38036e+06	4.55306e+06	6.90455e+06	0.600711	up	0.00378394	0.057807	low
AKU50772.1	AKJ12_RS14015	WP_039812141.1	A0A2S7CJF8	WP_011038295.1	phosphoglycerate kinase	SP(Sec/SPI)	SP	AKJ12_RS14015	GO:0005615	SP-Extracellular space	3.97593e+06	5.94279e+06	5.85799e+06	9.08049e+06	7.7095e+06	8.01684e+06	5.2589e+06	8.26894e+06	0.65294	up	0.00033186	0.0095518	high
AKU50775.1	AKJ12_RS14030	WP_050570440.1	A0A2S7CJG3	WP_011038298.1	hypothetical protein AKJ12_14030	SP(Sec/SPI)	SP	AKJ12_RS14030	GO:0005615	SP-Extracellular space	647489	766281	1.02227e+06	948286	1.2141e+06	1.49974e+06	812014	1.22071e+06	0.588142	up	0.177904	0.587474	no
AKU50776.1	AKJ12_RS14035	WP_039812174.1	A0A2S7CJK5	WP_011038299.1	glyceraldehyde-3-phosphate dehydrogenase	OTHER	Non-cytoplasmic	AKJ12_RS14035	GO:0005737	Cytoplasm	1.01829e+07	1.6119e+07	1.60961e+07	2.39446e+07	2.28189e+07	2.23447e+07	1.41327e+07	2.30361e+07	0.70486	up	3.98212e-05	0.00208118	high
AKU50778.1	AKJ12_RS14045	WP_039513775.1	A0A0E3UEM9	WP_011038301.1	OmpW family protein	OTHER	TM	AKJ12_RS14045	GO:0005886	PM-Alpha Helix	697295	603984	1.1047e+06	1.35871e+06	3.51455e+06	3.88948e+06	801992	2.92091e+06	1.86476	up	0.000125045	0.00455669	high
AKU50787.1	AKJ12_RS14105	WP_104544530.1	A0A2N7V4P4	WP_011038314.1	hypothetical protein AKJ12_14105	OTHER	TM/Cytoplasmic	AKJ12_RS14105	GO:0005737	Cytoplasm	175089	230072	201997	774027	455893	469478	202386	566466	1.48488	up	4.61655e-07	7.05267e-05	high
AKU50788.1	AKJ12_RS14110	WP_053045731.1	A0A2N7V1W3	AAM42479.1	TonB-dependent receptor	SP(Sec/SPI)	SP	AKJ12_RS14110	GO:0005615	SP-Extracellular space	99246.1	104898	141216	379734	290149	347809	115120	339231	1.55913	up	2.58835e-05	0.0014687	high
AKU50793.1	AKJ12_RS14135	WP_039812085.1	A0A2S6YMF6	AAM42485.1	ferric-rhodotorulic acid transporter	OTHER	TM	AKJ12_RS14135	GO:0005886	PM-Alpha Helix	316263	470994	481925	806120	809961	926028	423061	847370	1.00213	up	5.32001e-08	1.243e-05	high
AKU50794.1	AKJ12_RS14140	WP_039812094.1	A0A2S6YML6	WP_011038323.1	transketolase	OTHER	TM/Cytoplasmic	AKJ12_RS14140	GO:0005886	PM-Alpha Helix	3.78432e+06	5.52336e+06	5.70435e+06	8.92661e+06	8.72959e+06	8.06539e+06	5.00401e+06	8.57386e+06	0.776861	up	3.03115e-06	0.000325027	high
AKU50799.1	AKJ12_RS14175	WP_039812073.1	A0A2S7CJD9	WP_011038330.1	AAA family ATPase	OTHER	Non-cytoplasmic	AKJ12_RS14175	GO:0005737	Cytoplasm	183858	211134	228296	308523	304475	304321	207762	305773	0.557526	up	0.0233958	0.186978	no
AKU50800.1	AKJ12_RS14180	WP_053045734.1	A0A2N7V1W0	WP_011038331.1	Type IV pilus secretin PilQ	OTHER	SP	AKJ12_RS14180	GO:0005886	PM-Alpha Helix	943204	1.13088e+06	1.08274e+06	1.29454e+06	1.3174e+06	1.47073e+06	1.05228e+06	1.36089e+06	0.37104	up	0.0534778	0.304754	no
AKU50804.1	AKJ12_RS14200	WP_016904706.1	A0A2N7V1U2	WP_011038335.1	pilus assembly protein PilM	OTHER	Non-cytoplasmic	AKJ12_RS14200	GO:0005737	Cytoplasm	343902	509110	467960	781860	464763	506465	440324	584363	0.408298	up	0.295672	0.709672	no
AKU50807.1	AKJ12_RS14215	WP_053045735.1	A0A2N7V206	WP_011038338.1	type II citrate synthase	OTHER	Non-cytoplasmic	AKJ12_RS14215	GO:0005737	Cytoplasm	1.82388e+06	2.86982e+06	3.14972e+06	4.44567e+06	5.25284e+06	4.63253e+06	2.61447e+06	4.77701e+06	0.869588	up	1.58571e-06	0.000196826	high
AKU50808.1	AKJ12_RS14220	WP_002812428.1	A0A098Q067	WP_011038339.1	50S ribosomal protein L31 type B	OTHER	Non-cytoplasmic	AKJ12_RS14220	GO:0005737	Cytoplasm	1.80794e+06	3.38783e+06	3.32772e+06	6.76581e+06	4.01719e+06	3.74259e+06	2.84116e+06	4.84186e+06	0.769082	up	0.00690883	0.0833612	low
AKU50811.1	AKJ12_RS14235	WP_024938119.1	A0A0E3UEI9	WP_011038342.1	endoribonuclease	OTHER	Non-cytoplasmic	AKJ12_RS14235	GO:0005737	Cytoplasm	1.91514e+06	2.78189e+06	2.91387e+06	4.18703e+06	3.52384e+06	3.9206e+06	2.53697e+06	3.87715e+06	0.611894	up	0.224165	0.644557	no
AKU50813.1	AKJ12_RS14245	WP_102596742.1	A0A2N7V1W8	WP_002812428.1	DNA-directed RNA polymerase subunit omega	OTHER	Non-cytoplasmic	AKJ12_RS14245	GO:0005737	Cytoplasm	1.84475e+06	3.19146e+06	3.60578e+06	5.45913e+06	4.19977e+06	3.82497e+06	2.88066e+06	4.49463e+06	0.6418	up	0.237932	0.660885	no
AKU50815.1	AKJ12_RS14255	WP_053045745.1	A0A2S6Z8A1	WP_011038352.1	YicC family protein	OTHER	Non-cytoplasmic	AKJ12_RS14255	GO:0005737	Cytoplasm	167822	190168	203186	260771	249518	269418	187059	259903	0.474478	up	0.0219902	0.17862	no
AKU50827.1	AKJ12_RS14320	WP_016903553.1	A0A383SAM0	WP_011038366.1	EVE domain-containing protein	OTHER	Non-cytoplasmic	AKJ12_RS14320	GO:0005737	Cytoplasm	119675	197571	170725	295483	206603	231646	162657	244577	0.588458	up	0.0185165	0.161999	no
AKU50828.1	AKJ12_RS14325	WP_006451380.1	A0A2N7V1V1	WP_011038367.1	ribose 5-phosphate isomerase	OTHER	Non-cytoplasmic	AKJ12_RS14325	#N/A	#N/A	378814	459443	477005	754800	587876	607212	438421	649963	0.568041	up	0.000166167	0.00554634	high
AKU50833.1	AKJ12_RS14350	WP_053045763.1	A0A2N7V1Y5	AAM42540.1	Oar protein	TAT(Tat/SPI)	SP	AKJ12_RS14350	GO:0005615	SP-Extracellular space	3.97046e+06	5.77626e+06	5.05417e+06	7.22874e+06	6.5323e+06	7.04387e+06	4.93363e+06	6.93497e+06	0.491241	up	0.00502424	0.068636	low
AKU50834.1	AKJ12_RS14355	WP_039519172.1	A0A2N9D5V0	WP_011038374.1	glutamate-1-semialdehyde aminotransferase	SP(Sec/SPI)	SP	AKJ12_RS14355	GO:0005615	SP-Extracellular space	85358.2	129030	105136	210907	124413	145917	106508	160412	0.590822	up	0.134568	0.513454	no
AKU50839.1	AKJ12_RS14380	WP_016903015.1	A0A2N7V1T3	WP_011038378.1	endoribonuclease L-PSP	OTHER	Non-cytoplasmic	AKJ12_RS14380	GO:0005737	Cytoplasm	4.08581e+06	6.10825e+06	5.77089e+06	8.54706e+06	8.52528e+06	8.74409e+06	5.32165e+06	8.60548e+06	0.693382	up	0.000376433	0.0106042	med
AKU50841.1	AKJ12_RS14395	WP_026064439.1	A0A2N7V1N9	WP_011038381.1	TonB-dependent receptor	LIPO(Sec/SPII)	SP	AKJ12_RS14395	GO:0005615	SP-Extracellular space	670187	939606	860079	1.22382e+06	1.14433e+06	1.28077e+06	823291	1.21631e+06	0.563031	up	0.000790683	0.0181537	med
AKU50851.1	AKJ12_RS14455	WP_002804918.1	A0A0D0KJB7	WP_011038393.1	adenylate kinase	OTHER	Non-cytoplasmic	AKJ12_RS14455	GO:0005737	Cytoplasm	9.74691e+06	1.58524e+07	1.56888e+07	2.39263e+07	1.71299e+07	1.90509e+07	1.37627e+07	2.00357e+07	0.541811	up	0.0585281	0.323154	no
AKU50853.1	AKJ12_RS14465	WP_104627321.1	A0A2N7V1T4	WP_011038411.1	hypothetical protein AKJ12_14465	SP(Sec/SPI)	SP	AKJ12_RS14465	GO:0005615	SP-Extracellular space	656050	1.00446e+06	879620	1.39554e+06	1.14395e+06	1.10045e+06	846709	1.21331e+06	0.519012	up	0.00144522	0.028278	med
AKU50856.1	AKJ12_RS14480	WP_053045769.1	A0A383T2J9	WP_002804918.1	inorganic pyrophosphatase	OTHER	TM	AKJ12_RS14480	GO:0005737	Cytoplasm	9.77413e+06	1.5235e+07	1.57626e+07	2.3151e+07	1.93701e+07	2.4665e+07	1.35906e+07	2.23954e+07	0.720591	up	0.00152361	0.0292555	med
AKU50857.1	AKJ12_RS00120	WP_102596609.1	A0A2N7V1M7	WP_011038414.1	chemotaxis protein CheY	OTHER	Non-cytoplasmic	AKJ12_RS00120	GO:0005737	Cytoplasm	280992	453008	425443	602510	549488	621149	386481	591049	0.612879	up	0.00692578	0.0833612	low
AKU50858.1	AKJ12_RS14490	WP_053046309.1	A0A2S7CJJ8	WP_011038415.1	TonB-dependent receptor	SP(Sec/SPI)	SP	AKJ12_RS14490	GO:0005886	PM-Alpha Helix	223403	188028	258528	711778	520012	381276	223320	537688	1.26766	up	6.87644e-09	2.48302e-06	high
AKU50864.1	AKJ12_RS14525	WP_039515573.1	A0A2N7V1M8	WP_011038420.1	chemotaxis protein	OTHER	Non-cytoplasmic	AKJ12_RS14525	GO:0005737	Cytoplasm	50848.4	23036.4	71222	27530.7	103804	86776.1	48368.9	72703.6	0.587944	up	0.367215	0.766678	no
AKU50865.1	AKJ12_RS14530	WP_024940104.1	A0A0E3UEL8	WP_011038421.1	gamma-glutamyltransferase	OTHER	Non-cytoplasmic	AKJ12_RS14530	GO:0005737	Cytoplasm	1.55638e+06	2.35539e+06	2.25334e+06	2.97377e+06	2.47619e+06	2.70054e+06	2.05504e+06	2.71683e+06	0.402762	up	0.014385	0.137349	no
AKU50866.1	AKJ12_RS14535	WP_016902569.1	A0A2N7V1U6	WP_011038422.1	ketol-acid reductoisomerase	OTHER	Non-cytoplasmic	AKJ12_RS14535	GO:0005737	Cytoplasm	5.19128e+06	8.46157e+06	7.84546e+06	1.7244e+07	1.48684e+07	1.42594e+07	7.1661e+06	1.54573e+07	1.10902	up	8.37729e-10	4.75351e-07	high
AKU50870.1	AKJ12_RS14555	WP_016902565.1	A0A2S7CLZ6	WP_011038426.1	2-isopropylmalate synthase	OTHER	SP	AKJ12_RS14555	GO:0005737	Cytoplasm	399417	456875	551317	776241	794412	711222	469203	760625	0.696973	up	0.00301111	0.0478405	med
AKU50871.1	AKJ12_RS14560	WP_039811944.1	A0A2S7CM13	WP_011038427.1	3-isopropylmalate dehydrogenase	SP(Sec/SPI)	TM	AKJ12_RS14560	GO:0005886	PM-Alpha Helix	4.27636e+06	5.86991e+06	5.93897e+06	8.75044e+06	8.09152e+06	8.58542e+06	5.36174e+06	8.47579e+06	0.660646	up	0.0211617	0.176215	no
AKU50873.1	AKJ12_RS14570	WP_039514558.1	A0A2S7CLW0	WP_011038429.1	3-isopropylmalate dehydratase	OTHER	Non-cytoplasmic	AKJ12_RS14570	GO:0005737	Cytoplasm	4.05455e+06	6.55074e+06	6.07103e+06	1.2236e+07	9.47158e+06	1.00749e+07	5.55878e+06	1.05942e+07	0.93043	up	3.26195e-07	5.39853e-05	high
AKU50874.1	AKJ12_RS14575	WP_053045773.1	A0A2S6Z198	WP_011038430.1	isopropylmalate isomerase	SP(Sec/SPI)	SP	AKJ12_RS14575	GO:0019867	SP-OM-Beta Strand	6.83014e+06	1.10035e+07	1.06452e+07	1.86168e+07	1.78566e+07	1.80825e+07	9.49295e+06	1.81853e+07	0.937845	up	3.78367e-09	1.87859e-06	high
AKU50878.1	AKJ12_RS14595	WP_016902556.1	A0A2N7V1T6	WP_011038434.1	protein-L-isoaspartate O-methyltransferase	OTHER	SP	AKJ12_RS14595	GO:0005737	Cytoplasm	513147	660985	718171	1.02372e+06	874389	1.02944e+06	630768	975851	0.629552	up	0.034844	0.242808	no
AKU50879.1	AKJ12_RS14600	WP_016902555.1	A0A0E3YNQ7	WP_011038435.1	TolC family type I secretion outer membrane protein	OTHER	Non-cytoplasmic	AKJ12_RS14600	GO:0005737	Cytoplasm	3.28834e+06	4.79877e+06	4.76153e+06	7.24214e+06	5.3411e+06	5.893e+06	4.28288e+06	6.15875e+06	0.524056	up	0.000892218	0.0199102	med
AKU50885.1	AKJ12_RS14635	WP_016902548.1	A0A2N7V1L1	AAM42615.1	malic enzyme	SP(Sec/SPI)	SP	AKJ12_RS14635	GO:0005615	SP-Extracellular space	1.11281e+06	1.44473e+06	1.43615e+06	1.60474e+06	1.95406e+06	1.6838e+06	1.33123e+06	1.74753e+06	0.39256	up	0.00567012	0.0730074	low
AKU50887.1	AKJ12_RS14645	WP_053045777.1	A0A2N7V1M1	WP_011038445.1	porin	SP(Sec/SPI)	SP	AKJ12_RS14645	GO:0005737	Cytoplasm	1.39424e+06	2.1053e+06	2.24856e+06	3.02281e+06	2.71966e+06	2.60821e+06	1.91603e+06	2.78356e+06	0.538808	up	0.00569081	0.0730074	low
AKU50890.1	AKJ12_RS14670	WP_016904741.1	A0A0E3YNK1	none	TonB-dependent receptor	OTHER	Non-cytoplasmic	AKJ12_RS14670	GO:0005737	Cytoplasm	35936.5	73227.4	65597	125172	114187	129146	58253.6	122835	1.0763	up	0.00078713	0.0181537	med
AKU50895.1	AKJ12_RS14700	WP_087962408.1	A0A2N7V1N2	WP_011038451.1	porin	SP(Sec/SPI)	SP	AKJ12_RS14700	GO:0005615	SP-Extracellular space	706266	1.04049e+06	982991	2.28132e+06	1.61459e+06	1.43128e+06	909914	1.77573e+06	0.964611	up	0.000100143	0.00393831	high
AKU50897.1	AKJ12_RS14710	WP_016904299.1	A0A2S7CLT9	WP_011038453.1	3-ketoacyl-ACP reductase	OTHER	Non-cytoplasmic	AKJ12_RS14710	GO:0005737	Cytoplasm	3.02017e+06	4.75383e+06	4.93073e+06	1.03074e+07	9.10987e+06	7.5272e+06	4.23491e+06	8.9815e+06	1.08462	up	2.97715e-10	1.97087e-07	high
AKU50902.1	AKJ12_RS14735	WP_003483442.1	A0A0E3YNB0	WP_011038458.1	Type 1 glutamine amidotransferase domain-containing protein	OTHER	SP	AKJ12_RS14735	GO:0005737	Cytoplasm	8.38113e+06	1.27676e+07	1.18486e+07	1.93862e+07	1.29855e+07	1.46948e+07	1.09991e+07	1.56888e+07	0.512353	up	0.0162749	0.148266	no
AKU50904.1	AKJ12_RS14745	WP_053045784.1	A0A383T5Y6	WP_011038460.1	GTPase RsgA	OTHER	TM/Cytoplasmic	AKJ12_RS14745	GO:0005886	PM-Alpha Helix	64480.7	85108.7	70475.6	132818	107777	110074	73355	116890	0.672179	up	0.00776504	0.0904479	low
AKU50908.1	AKJ12_RS14765	WP_053045786.1	A0A2N7V1J9	none	TonB-dependent siderophore receptor	SP(Sec/SPI)	SP	AKJ12_RS14765	GO:0005615	SP-Extracellular space	142918	230284	219154	347614	259322	293142	197452	300026	0.603584	up	0.0169975	0.152747	no
AKU50910.1	AKJ12_RS14775	WP_053045789.1	A0A2N7V1Q7	AAM42638.1	glutaredoxin	OTHER	TM	AKJ12_RS14775	GO:0005886	PM-Alpha Helix	646934	847086	794229	1.38524e+06	1.1488e+06	1.15215e+06	762750	1.22873e+06	0.687886	up	0.000165643	0.00554634	high
AKU50914.1	AKJ12_RS14795	WP_053045797.1	A0A2N7V1G6	WP_011038470.1	amidohydrolase	OTHER	Non-cytoplasmic	AKJ12_RS14795	GO:0005737	Cytoplasm	20758.1	38514.8	27217.1	18567.1	28665.9	30004	28830	25745.7	-0.163239	down	0.600923	0.882663	no
AKU50917.1	AKJ12_RS14810	WP_053045803.1	A0A2N7V1L0	WP_011038479.1	cellulase	OTHER	Non-cytoplasmic	AKJ12_RS14810	GO:0005737	Cytoplasm	610506	722916	813343	855964	1.29283e+06	953826	715588	1.03421e+06	0.531321	up	0.00247224	0.0412594	med
AKU50927.1	AKJ12_RS14865	WP_016904667.1	A0A2S6YX47	WP_005997276.1	NrdR family transcriptional regulator	OTHER	Non-cytoplasmic	AKJ12_RS14865	GO:0005737	Cytoplasm	53011.4	54785.8	52909.1	72045.2	76946.8	85653.7	53568.8	78215.2	0.546056	up	0.036916	0.25065	no
AKU50928.1	AKJ12_RS14870	WP_102251281.1	A0A2N7V1I1	WP_011035930.1	serine hydroxymethyltransferase	SP(Sec/SPI)	SP	AKJ12_RS14870	GO:0005615	SP-Extracellular space	3.54577e+06	4.68811e+06	4.65076e+06	7.39968e+06	6.40946e+06	6.67007e+06	4.29488e+06	6.8264e+06	0.668508	up	0.000128113	0.00462605	high
AKU50930.1	AKJ12_RS14880	WP_053045805.1	A0A2N7V1N6	WP_011035928.1	ABC transporter ATP-binding protein	SP(Sec/SPI)	SP	AKJ12_RS14880	GO:0005615	SP-Extracellular space	1.33243e+06	1.73982e+06	1.58291e+06	2.686e+06	2.01317e+06	1.9764e+06	1.55172e+06	2.22519e+06	0.52006	up	0.0125772	0.12552	no
AKU50931.1	AKJ12_RS14885	WP_144422111.1	A0A2N7V1J2	WP_011035927.1	peptide deformylase	TAT(Tat/SPI)	SP	AKJ12_RS14885	GO:0005615	SP-Extracellular space	229521	358752	352655	505333	410126	479657	313643	465038	0.568229	up	0.156067	0.546648	no
AKU50963.1	AKJ12_RS15055	WP_016902883.1	A0A2S7C876	WP_011035899.1	protease	OTHER	TM	AKJ12_RS15055	GO:0005886	PM-Alpha Helix	319133	533399	446016	652808	606221	655966	432850	638332	0.560441	up	0.00191199	0.0345201	med
AKU50964.1	AKJ12_RS15060	WP_016902884.1	A0A2N7V1E2	WP_011035898.1	hypothetical protein AKJ12_15060	OTHER	SP/TM	AKJ12_RS15060	GO:0005886	PM-Alpha Helix	1.29114e+06	1.73989e+06	1.53248e+06	2.19211e+06	1.75381e+06	2.00836e+06	1.52117e+06	1.98476e+06	0.383781	up	0.0329329	0.234006	no
AKU50965.1	AKJ12_RS15065	WP_039814671.1	A0A0E3YPU3	WP_011035897.1	phosphoribosylformylglycinamidine synthase	OTHER	TM	AKJ12_RS15065	GO:0005886	PM-Alpha Helix	41375.5	42424.4	46107.8	57280	60050.8	60956.8	43302.5	59429.2	0.456719	up	0.0174456	0.156067	no
AKU50971.1	AKJ12_RS15095	WP_026064413.1	A0A2N7V4J9	WP_011035890.1	aminopeptidase	OTHER	Non-cytoplasmic	AKJ12_RS15095	GO:0005737	Cytoplasm	1.20456e+06	1.69064e+06	1.74298e+06	2.6345e+06	2.53901e+06	2.32711e+06	1.54606e+06	2.50021e+06	0.693454	up	5.12918e-05	0.00242537	high
AKU50979.1	AKJ12_RS15140	WP_026064687.1	A0A2N7V1I6	WP_011035880.1	DNA-binding protein	LIPO(Sec/SPII)	SP	AKJ12_RS15140	GO:0005615	SP-Extracellular space	194436	339538	401489	606882	777024	529702	311821	637869	1.03254	up	6.4204e-05	0.0028009	high
AKU50990.1	AKJ12_RS15195	WP_053045846.1	A0A2S7BIQ7	WP_014506571.1	phosphomannomutase	OTHER	Non-cytoplasmic	AKJ12_RS15195	GO:0005737	Cytoplasm	4.69505e+06	7.23005e+06	6.45846e+06	1.16964e+07	9.2399e+06	8.8624e+06	6.12785e+06	9.93289e+06	0.696832	up	3.79684e-05	0.00201081	high
AKU50991.1	AKJ12_RS15200	WP_016903938.1	A0A2N9D5A4	WP_011035868.1	mannose-1-phosphate guanyltransferase	OTHER	Non-cytoplasmic	AKJ12_RS15200	GO:0005737	Cytoplasm	9.20875e+06	1.38597e+07	1.28269e+07	1.89792e+07	1.78224e+07	1.83229e+07	1.19651e+07	1.83749e+07	0.618897	up	3.28321e-05	0.00176228	high
AKU50992.1	AKJ12_RS15205	WP_047127294.1	A0A2S6YX27	WP_011035867.1	dTDP-4-dehydrorhamnose reductase	OTHER	Non-cytoplasmic	AKJ12_RS15205	GO:0005737	Cytoplasm	278294	338138	322072	368097	398659	406796	312835	391184	0.322446	up	0.12976	0.506791	no
AKU50993.1	AKJ12_RS15210	WP_053045848.1	A0A383T3S1	WP_011035866.1	dTDP-4-dehydrorhamnose 3,5-epimerase	OTHER	TM	AKJ12_RS15210	GO:0005886	PM-Alpha Helix	276341	394151	325623	518626	599049	487923	332038	535200	0.688727	up	0.00571634	0.0730074	low
AKU50994.1	AKJ12_RS15215	WP_016903941.1	A0A2N7V192	AAM39938.1	glucose-1-phosphate thymidylyltransferase	OTHER	TM/Cytoplasmic	AKJ12_RS15215	GO:0005886	PM-Alpha Helix	1.31017e+06	2.08261e+06	1.95817e+06	3.34864e+06	2.7075e+06	2.69044e+06	1.78365e+06	2.91553e+06	0.708924	up	7.27725e-05	0.00301096	high
AKU50995.1	AKJ12_RS15220	WP_053045850.1	A0A381M487	WP_011035864.1	dTDP-glucose 4,6-dehydratase	OTHER	TM/Cytoplasmic	AKJ12_RS15220	GO:0005737	Cytoplasm	644804	810565	874347	1.59908e+06	1.42263e+06	1.23477e+06	776572	1.41883e+06	0.869504	up	9.24092e-07	0.000125731	high
AKU50996.1	AKJ12_RS15225	WP_053045852.1	A0A381M1Z9	WP_011035863.1	EtfB protein	OTHER	SP/TM	AKJ12_RS15225	GO:0005886	PM-Alpha Helix	1.85791e+06	2.57278e+06	2.6646e+06	3.73166e+06	3.19451e+06	3.43102e+06	2.3651e+06	3.4524e+06	0.545699	up	0.0198222	0.168934	no
AKU50997.1	AKJ12_RS15230	WP_016903944.1	A0A2N7V194	WP_011035862.1	electron transfer flavoprotein subunit beta	OTHER	TM/Cytoplasmic	AKJ12_RS15230	GO:0005737	Cytoplasm	860449	1.60532e+06	1.39788e+06	2.5053e+06	1.68991e+06	1.92455e+06	1.28788e+06	2.03992e+06	0.663509	up	0.00553201	0.0720583	low
AKU51009.1	AKJ12_RS15295	WP_053045859.1	A0A383T5N7	WP_011035841.1	cystathionine beta-synthase	OTHER	Non-cytoplasmic	AKJ12_RS15295	GO:0005737	Cytoplasm	347723	516086	441115	748721	657701	595289	434975	667237	0.617267	up	0.00548241	0.0718684	low
AKU51011.1	AKJ12_RS15305	WP_016900971.1	A0A2N7V1A5	WP_011035839.1	hypothetical protein AKJ12_15305	OTHER	SP	AKJ12_RS15305	GO:0005737	Cytoplasm	1.00699e+06	1.52664e+06	1.57886e+06	2.1388e+06	1.87193e+06	1.85221e+06	1.37083e+06	1.95431e+06	0.511612	up	0.0120899	0.122596	no
AKU51017.1	AKJ12_RS15335	WP_016900977.1	A0A2N7V1A3	none	folate hydrolase	OTHER	Non-cytoplasmic	AKJ12_RS15335	GO:0005886	PM-Alpha Helix	210226	301130	290893	479631	357656	382951	267416	406746	0.605042	up	0.0386334	0.254065	no
AKU51018.1	AKJ12_RS15340	WP_016900978.1	A0A2N7V1B6	none	TonB-dependent receptor	OTHER	Non-cytoplasmic	AKJ12_RS15340	GO:0019867	OM-Beta Strand	73163.2	84233.8	94716.8	118407	90413.6	104402	84038	104407	0.313111	up	0.372977	0.771158	no
AKU51025.1	AKJ12_RS15375	WP_053045873.1	A0A2N7V198	none	TonB-dependent siderophore receptor	OTHER	Non-cytoplasmic	AKJ12_RS15375	GO:0005737	Cytoplasm	3.41712e+06	4.76189e+06	4.63948e+06	7.91176e+06	6.83353e+06	6.91733e+06	4.27283e+06	7.22087e+06	0.756982	up	1.00907e-06	0.000129292	high
AKU51029.1	AKJ12_RS15395	WP_053045877.1	A0A2N7V173	WP_011035826.1	3-oxoacyl-ACP synthase	SP(Sec/SPI)	SP	AKJ12_RS15395	GO:0005615	SP-Extracellular space	112203	180162	160970	271479	258324	213193	151112	247665	0.712776	up	0.00375301	0.0575559	low
AKU51034.1	AKJ12_RS15425	WP_053045888.1	A0A2N7V187	WP_011035820.1	lactoylglutathione lyase	OTHER	Non-cytoplasmic	AKJ12_RS15425	GO:0005737	Cytoplasm	307932	338175	289726	582340	365997	341627	311945	429988	0.463006	up	0.059324	0.326356	no
AKU51049.1	AKJ12_RS15505	WP_016901014.1	A0A0E3YP54	WP_011035802.1	ATP synthase F0F1 subunit epsilon	OTHER	SP	AKJ12_RS15505	GO:0005886	PM-Alpha Helix	562909	873544	525810	1.87946e+06	687975	839539	654088	1.13566e+06	0.795973	up	0.21842	0.639035	no
AKU51050.1	AKJ12_RS15510	WP_002814105.1	A0A098PZ11	WP_011035801.1	ATP synthase F0F1 subunit beta	OTHER	TM	AKJ12_RS15510	GO:0005886	PM-Alpha Helix	1.13261e+07	1.84681e+07	1.62063e+07	2.30976e+07	1.96715e+07	2.16195e+07	1.53335e+07	2.14629e+07	0.485156	up	0.0201358	0.170169	no
AKU51052.1	AKJ12_RS15520	WP_016901016.1	A0A2N7V143	WP_011035799.1	ATP F0F1 synthase subunit alpha	OTHER	TM	AKJ12_RS15520	GO:0005886	PM-Alpha Helix	1.6821e+07	2.3023e+07	2.19644e+07	2.99431e+07	2.85953e+07	3.04258e+07	2.06028e+07	2.96547e+07	0.52542	up	0.00272174	0.0443063	med
AKU51053.1	AKJ12_RS15525	WP_087962229.1	A0A2N7V1C2	WP_011035798.1	ATP synthase F0F1 subunit delta	SP(Sec/SPI)	SP	AKJ12_RS15525	GO:0005615	SP-Extracellular space	1.29226e+06	1.28895e+06	2.25004e+06	1.92773e+06	2.00784e+06	2.05e+06	1.61042e+06	1.99519e+06	0.309091	up	0.339082	0.747347	no
AKU51054.1	AKJ12_RS15530	WP_016901018.1	A0A2N7V166	WP_011035797.1	ATP synthase subunit B	OTHER	Non-cytoplasmic	AKJ12_RS15530	GO:0005737	Cytoplasm	480926	471201	623787	976995	929109	757912	525304	888005	0.757414	up	0.0112436	0.11837	no
AKU51057.1	AKJ12_RS15550	WP_104544737.1	A0A2N7V4D1	WP_011035794.1	hypothetical protein AKJ12_15550	OTHER	Non-cytoplasmic	AKJ12_RS15550	GO:0005737	Cytoplasm	6.31728e+06	1.05831e+07	1.08193e+07	1.86617e+07	1.19812e+07	1.21207e+07	9.23991e+06	1.42545e+07	0.625467	up	0.0182398	0.160639	no
AKU51058.1	AKJ12_RS15555	WP_016901022.1	A0A0E3YP58	WP_011035792.1	dihydrolipoamide dehydrogenase	SP(Sec/SPI)	SP	AKJ12_RS15555	GO:0019867	SP-OM-Beta Strand	1.96054e+06	2.43406e+06	2.3315e+06	3.31643e+06	2.70546e+06	2.88371e+06	2.24204e+06	2.96853e+06	0.40494	up	0.193064	0.611393	no
AKU51060.1	AKJ12_RS15565	WP_053045905.1	A0A2S7AI16	WP_011035790.1	dihydrolipoamide acetyltransferase	LIPO(Sec/SPII)	SP	AKJ12_RS15565	GO:0005615	SP-Extracellular space	1.76719e+06	2.67285e+06	2.44922e+06	3.31149e+06	3.34105e+06	3.16538e+06	2.29642e+06	3.27264e+06	0.511068	up	0.00143354	0.0281883	med
AKU51062.1	AKJ12_RS15580	WP_026064564.1	A0A2N7V159	WP_011035787.1	OmpW family protein	LIPO(Sec/SPII)	SP/TM	AKJ12_RS15580	GO:0005886	PM-Alpha Helix	5.94095e+06	1.15253e+07	9.49247e+06	2.18236e+07	1.19599e+07	1.29217e+07	8.98626e+06	1.55684e+07	0.79283	up	0.0384589	0.254065	no
AKU51068.1	AKJ12_RS15610	WP_047130624.1	A0A2N7V157	WP_011038715.1	nucleotide-binding protein	OTHER	Non-cytoplasmic	AKJ12_RS15610	GO:0005737	Cytoplasm	929416	1.2561e+06	1.40633e+06	2.08273e+06	1.61884e+06	1.50579e+06	1.19728e+06	1.73578e+06	0.535825	up	0.00714197	0.0854455	low
AKU51076.1	AKJ12_RS15655	WP_016903446.1	A0A2N7V106	WP_011038724.1	sorbosone dehydrogenase	SP(Sec/SPI)	SP	AKJ12_RS15655	GO:0005615	SP-Extracellular space	174676	237927	229650	331038	359564	296636	214084	329079	0.620256	up	0.000395618	0.010763	med
AKU51096.1	AKJ12_RS15755	WP_053045923.1	A0A2N9D512	none	hypothetical protein AKJ12_15755	OTHER	TM	AKJ12_RS15755	GO:0005886	PM-Alpha Helix	99979.1	177709	182588	347077	270536	197997	153426	271870	0.825376	up	0.00263302	0.0434187	med
AKU51097.1	AKJ12_RS15760	WP_053045924.1	A0A2N7V4E8	WP_011038746.1	fasciclin	OTHER	Non-cytoplasmic	AKJ12_RS15760	GO:0005737	Cytoplasm	6.69339e+06	1.14914e+07	9.77104e+06	1.36379e+07	7.74636e+06	9.80872e+06	9.31862e+06	1.03976e+07	0.158068	up	0.646873	0.89778	no
AKU51103.1	AKJ12_RS15790	WP_080995667.1	A0A2N7V176	AAM42938.1	NADPH-dependent FMN reductase	OTHER	TM/Cytoplasmic	AKJ12_RS15790	GO:0005886	PM-Alpha Helix	1.48326e+06	2.07461e+06	2.45102e+06	4.46939e+06	3.07623e+06	2.99754e+06	2.00296e+06	3.51438e+06	0.811136	up	0.000389058	0.0106739	med
AKU51104.1	AKJ12_RS15795	WP_024940772.1	A0A0E3UF47	WP_011038752.1	aldo/keto reductase	OTHER	TM	AKJ12_RS15795	GO:0005886	PM-Alpha Helix	504339	698004	524782	1.15745e+06	740103	769468	575708	889006	0.626855	up	0.0396006	0.258707	no
AKU51125.1	AKJ12_RS15910	WP_053045932.1	A0A381M1L3	AAM42960.1	DUF4142 domain-containing protein	OTHER	Non-cytoplasmic	AKJ12_RS15910	GO:0005737	Cytoplasm	1.39557e+06	2.19819e+06	2.34439e+06	4.53007e+06	3.53656e+06	2.47998e+06	1.97938e+06	3.51553e+06	0.828694	up	0.00646971	0.0790699	low
AKU51180.1	AKJ12_RS16240	WP_047129748.1	A0A517GV77	WP_011038818.1	RNA polymerase subunit sigma-70	OTHER	TM/Cytoplasmic	AKJ12_RS16240	GO:0005886	PM-Alpha Helix	554207	518996	593330	655132	795863	655466	555511	702154	0.337971	up	0.0509727	0.297303	no
AKU51192.1	AKJ12_RS16310	WP_053045967.1	A0A2N7UZ95	WP_011038832.1	peptidoglycan-binding protein LysM	OTHER	Non-cytoplasmic	AKJ12_RS16310	GO:0005737	Cytoplasm	470282	657028	667974	734982	703749	855772	598428	764834	0.35397	up	0.302136	0.719028	no
AKU51197.1	AKJ12_RS16335	WP_016903673.1	A0A2N7UZ62	WP_011038837.1	DNA topoisomerase I	OTHER	Non-cytoplasmic	AKJ12_RS16335	GO:0005737	Cytoplasm	105511	135160	148862	203404	164698	173569	129844	180557	0.475672	up	0.0475688	0.285366	no
AKU51216.1	AKJ12_RS16450	WP_053045973.1	A0A2N7UZ23	WP_011038858.1	thioredoxin	OTHER	Non-cytoplasmic	AKJ12_RS16450	GO:0005737	Cytoplasm	100648	79561.1	92795.8	85331.6	119936	103037	91001.6	102768	0.175429	up	0.612912	0.885912	no
AKU51217.1	AKJ12_RS16455	WP_053045974.1	A0A2N7UZI4	WP_011038859.1	transcription termination factor Rho	LIPO(Sec/SPII)	SP	AKJ12_RS16455	GO:0005737	Cytoplasm	578984	769118	712477	1.33405e+06	883147	941217	686860	1.0528e+06	0.616149	up	0.00577491	0.0730123	low
AKU51220.1	AKJ12_RS16475	WP_053045975.1	A0A2N7UZ89	WP_011038863.1	isocitrate dehydrogenase	OTHER	SP	AKJ12_RS16475	GO:0005886	PM-Alpha Helix	6.7127e+06	8.96465e+06	9.34287e+06	1.38765e+07	1.33418e+07	1.24095e+07	8.34008e+06	1.32093e+07	0.663419	up	2.58232e-06	0.000284916	high
AKU51221.1	AKJ12_RS16480	WP_104544848.1	A0A2N7UZ34	WP_011038864.1	hypothetical protein AKJ12_16480	OTHER	SP/TM	AKJ12_RS16480	GO:0005886	PM-Alpha Helix	151339	218864	189862	358224	333594	234625	186688	308814	0.726109	up	0.000346988	0.00991536	high
AKU51227.1	AKJ12_RS16515	WP_016903160.1	A0A2N7UZ32	WP_011038874.1	DUF1338 domain-containing protein	SP(Sec/SPI)	SP	AKJ12_RS16515	GO:0005615	SP-Extracellular space	40365.5	55786.8	38053.3	86117.2	53634.7	45108.8	44735.2	61620.2	0.461994	up	0.659598	0.902021	no
AKU51239.1	AKJ12_RS16590	WP_039514876.1	A0A2S7C7H6	WP_011038892.1	hypothetical protein AKJ12_16590	OTHER	Non-cytoplasmic	AKJ12_RS16590	GO:0005737	Cytoplasm	991753	1.67953e+06	1.69367e+06	3.42802e+06	2.427e+06	1.44805e+06	1.45499e+06	2.43436e+06	0.742535	up	0.0193919	0.16636	no
AKU51241.1	AKJ12_RS16600	WP_016902816.1	A0A2N7UZ59	WP_011038894.1	glucose dehydrogenase	OTHER	Non-cytoplasmic	AKJ12_RS16600	GO:0005737	Cytoplasm	2.04603e+07	3.63028e+07	3.39678e+07	3.52769e+07	3.10497e+07	3.26359e+07	3.02436e+07	3.29875e+07	0.125289	up	0.52074	0.848392	no
AKU51242.1	AKJ12_RS16605	WP_039815969.1	A0A2S7C7P5	WP_011038895.1	beta-glucosidase	OTHER	TM	AKJ12_RS16605	GO:0005886	PM-Alpha Helix	103423	148845	136183	237508	173770	178090	129483	196456	0.601437	up	0.144747	0.531363	no
AKU51244.1	AKJ12_RS16615	WP_053045978.1	A0A381M3B9	WP_011038897.1	UGMP family protein	OTHER	Non-cytoplasmic	AKJ12_RS16615	GO:0005737	Cytoplasm	23185.9	38070.8	29119.2	46729.5	46198.2	44907.9	30125.3	45945.2	0.608938	up	0.0421692	0.267139	no
AKU51251.1	AKJ12_RS16650	WP_053045983.1	A0A381M150	WP_011038903.1	dihydroneopterin aldolase	OTHER	TM	AKJ12_RS16650	GO:0005886	PM-Alpha Helix	23596.1	39690.8	31086.4	55059.6	47351.2	35632.6	31457.8	46014.5	0.54867	up	0.0984823	0.434153	no
AKU51263.1	AKJ12_RS16710	WP_016904525.1	A0A2N7V8F7	WP_011038915.1	integrase	OTHER	Non-cytoplasmic	AKJ12_RS16710	GO:0005737	Cytoplasm	289986	299327	349522	474895	494355	483484	312945	484244	0.629827	up	1.11687e-05	0.000905346	high
AKU51265.1	AKJ12_RS16720	WP_053045990.1	A0A2N7V8F6	WP_011035757.1	Fis family transcriptional regulator	OTHER	TM	AKJ12_RS16720	GO:0005886	PM-Alpha Helix	43234.3	81307.9	67325	161105	91043.7	89120.2	63955.7	113756	0.8308	up	0.264224	0.685026	no
AKU51268.1	AKJ12_RS16735	WP_053045993.1	A0A2N7V8F7	WP_011035747.1	Bifunctional purine biosynthesis protein PurH	OTHER	SP/TM	AKJ12_RS16735	GO:0005886	PM-Alpha Helix	2.37485e+06	3.08009e+06	3.28258e+06	4.51029e+06	4.20775e+06	4.09826e+06	2.91251e+06	4.2721e+06	0.552685	up	4.58516e-05	0.00226778	high
AKU51269.1	AKJ12_RS16740	WP_016902410.1	A0A0E3YQR1	WP_011035746.1	phosphoribosylamine--glycine ligase	OTHER	TM	AKJ12_RS16740	GO:0005886	PM-Alpha Helix	710792	988740	923878	1.35625e+06	1.14961e+06	1.25891e+06	874470	1.25492e+06	0.521116	up	0.000454882	0.0118091	med
AKU51282.1	AKJ12_RS16820	WP_016902423.1	A0A1C3NLH0	WP_011035731.1	bacterioferritin	OTHER	Non-cytoplasmic	AKJ12_RS16820	GO:0005737	Cytoplasm	909780	1.47098e+06	1.45597e+06	2.27483e+06	1.87067e+06	2.02878e+06	1.27891e+06	2.0581e+06	0.686393	up	0.00388037	0.0588276	low
AKU51285.1	AKJ12_RS16845	WP_024938194.1	A0A0E3UG25	WP_011035728.1	30S ribosomal protein S9	OTHER	Non-cytoplasmic	AKJ12_RS16845	GO:0005737	Cytoplasm	850696	1.00575e+06	828172	1.09158e+06	1.43616e+06	1.29153e+06	894873	1.27309e+06	0.508579	up	0.0054452	0.0718684	low
AKU51286.1	AKJ12_RS16850	WP_016902427.1	A0A0E3UGB4	WP_003483082.1	50S ribosomal protein L13	OTHER	TM/Cytoplasmic	AKJ12_RS16850	GO:0005737	Cytoplasm	2.76948e+06	3.71139e+06	3.99246e+06	6.18929e+06	6.46026e+06	5.19874e+06	3.49111e+06	5.94943e+06	0.769064	up	1.29604e-05	0.000953311	high
AKU51289.1	AKJ12_RS16865	WP_053045997.1	A0A2S6YM26	WP_005990692.1	S-adenosylmethionine decarboxylase	OTHER	Non-cytoplasmic	AKJ12_RS16865	GO:0005737	Cytoplasm	761627	1.23225e+06	1.16523e+06	1.81134e+06	1.57374e+06	1.5891e+06	1.05304e+06	1.65806e+06	0.654941	up	0.00100574	0.0219495	med
AKU51290.1	AKJ12_RS16870	WP_016902431.1	A0A2N7V8I4	WP_011035725.1	CRP-like transcriptional regulator Clp	OTHER	Non-cytoplasmic	AKJ12_RS16870	GO:0005737	Cytoplasm	296285	323855	362663	675723	637628	398087	327601	570479	0.800235	up	0.0416885	0.265295	no
AKU51298.1	AKJ12_RS16930	WP_016902440.1	A0A383SZH4	WP_011036434.1	hydrogenase	OTHER	Non-cytoplasmic	AKJ12_RS16930	GO:0005737	Cytoplasm	887398	837539	842836	1.38916e+06	1.01202e+06	1.07739e+06	855924	1.15952e+06	0.437978	up	0.00817307	0.0930184	low
AKU51302.1	AKJ12_RS16950	WP_053045999.1	A0A381LXU7	WP_011036430.1	ATP-dependent helicase HrpB	OTHER	TM	AKJ12_RS16950	GO:0005886	PM-Alpha Helix	144539	167605	189315	233186	239130	259830	167153	244049	0.545999	up	0.00532962	0.0715178	low
AKU51332.1	AKJ12_RS17140	WP_053046008.1	A0A2N7V8H0	WP_011035706.1	phosphoribosylaminoimidazole-succinocarboxamide synthase	SP(Sec/SPI)	SP	AKJ12_RS17140	GO:0005615	SP-Extracellular space	618590	849013	716186	1.15654e+06	705481	761281	727930	874434	0.264549	up	0.351694	0.752753	no
AKU51334.1	AKJ12_RS17160	WP_016901335.1	A0A0E3UG74	WP_011035702.1	lytic transglycosylase	OTHER	TM	AKJ12_RS17160	GO:0005886	PM-Alpha Helix	208265	285374	303832	438492	365653	334625	265823	379590	0.513974	up	0.0215646	0.177511	no
AKU51346.1	AKJ12_RS17220	WP_016901645.1	A0A2N7V8J3	WP_011035691.1	homogentisate 1,2-dioxygenase	OTHER	TM	AKJ12_RS17220	GO:0005886	PM-Alpha Helix	2.36301e+06	3.44977e+06	3.4709e+06	5.0189e+06	4.68504e+06	4.39386e+06	3.09456e+06	4.69927e+06	0.602701	up	0.000974603	0.0214705	med
AKU51347.1	AKJ12_RS17225	WP_053046012.1	A0A2N7V8M7	WP_011035689.1	4-hydroxyphenylpyruvate dioxygenase	OTHER	Non-cytoplasmic	AKJ12_RS17225	GO:0005737	Cytoplasm	716217	1.03238e+06	995780	1.54161e+06	1.48104e+06	1.24703e+06	914792	1.42323e+06	0.63765	up	0.000427246	0.0112385	med
AKU51349.1	AKJ12_RS17240	WP_104544858.1	A0A2N7V8S0	WP_011035687.1	Thioredoxin family protein	OTHER	Non-cytoplasmic	AKJ12_RS17240	GO:0005737	Cytoplasm	295505	302810	411456	983353	762487	484520	336590	743453	1.14325	up	3.47385e-06	0.000328527	high
AKU51361.1	AKJ12_RS17315	WP_053046016.1	A0A2N7V8K1	WP_011035671.1	hypothetical protein AKJ12_17315	OTHER	Non-cytoplasmic	AKJ12_RS17315	GO:0005737	Cytoplasm	4.06467e+06	6.45153e+06	5.92591e+06	9.68848e+06	7.21999e+06	7.3292e+06	5.48071e+06	8.07923e+06	0.559856	up	0.0217967	0.177865	no
AKU51362.1	AKJ12_RS17320	WP_005993048.1	A0A0E3UFX5	WP_011035671.1	hypothetical protein AKJ12_17320	OTHER	Non-cytoplasmic	AKJ12_RS17320	GO:0005737	Cytoplasm	2.09707e+07	3.39997e+07	2.94034e+07	5.28889e+07	3.77362e+07	3.85046e+07	2.81246e+07	4.30432e+07	0.613955	up	0.0164474	0.149153	no
AKU51377.1	AKJ12_RS17400	WP_080639798.1	A0A2N7V8P8	WP_011035654.1	hypothetical protein AKJ12_17400	OTHER	Non-cytoplasmic	AKJ12_RS17400	GO:0005737	Cytoplasm	1.48203e+06	1.66513e+06	1.70625e+06	3.61372e+06	2.39531e+06	1.86343e+06	1.6178e+06	2.62415e+06	0.697815	up	0.00113439	0.0241546	med
AKU51406.1	AKJ12_RS17585	WP_039816640.1	A0A2S7C4K6	WP_011035628.1	kinase	OTHER	SP	AKJ12_RS17585	GO:0005737	Cytoplasm	98197.4	159069	139264	209927	188139	174407	132177	190824	0.529777	up	0.0176321	0.156677	no
AKU51423.1	AKJ12_RS17670	WP_016903483.1	A0A2N7V8X1	WP_011035612.1	glycerol kinase	OTHER	Non-cytoplasmic	AKJ12_RS17670	GO:0005886	PM-Alpha Helix	33303.9	47750.3	38608.6	93515	64187.6	50507.1	39887.6	69403.2	0.79906	up	0.192318	0.610134	no
AKU51424.1	AKJ12_RS17675	WP_102596538.1	A0A2N7V8S6	AAM39676.1	SnoaL-like domain-containing protein	SP(Sec/SPI)	SP	AKJ12_RS17675	GO:0005737	Cytoplasm	2.27658e+06	2.06603e+06	2.7375e+06	4.47935e+06	3.619e+06	3.46445e+06	2.36004e+06	3.85427e+06	0.707646	up	2.53582e-06	0.000284916	high
AKU51449.1	AKJ12_RS17845	WP_087962421.1	A0A2N7V8V5	WP_011035576.1	NmrA family transcriptional regulator	OTHER	Non-cytoplasmic	AKJ12_RS17845	GO:0005737	Cytoplasm	314944	237682	396308	457551	305643	396518	316311	386571	0.289387	up	0.345367	0.750428	no
AKU51451.1	AKJ12_RS17860	WP_080591415.1	A0A2N7V8T1	WP_011035573.1	5-methyltetrahydropteroyltriglutamate--homocysteine methyltransferase	OTHER	Non-cytoplasmic	AKJ12_RS17860	GO:0005737	Cytoplasm	575229	1.03759e+06	828178	1.33301e+06	1.4374e+06	1.37158e+06	813666	1.38066e+06	0.762854	up	0.00423384	0.0623004	low
AKU51452.1	AKJ12_RS17865	WP_100224826.1	A0A2N7V8Z4	WP_011035572.1	DUF1852 domain-containing protein	SP(Sec/SPI)	SP	AKJ12_RS17865	GO:0005615	SP-Extracellular space	198960	290133	335274	496686	760202	666640	274789	641176	1.22239	up	0.000110339	0.0042141	high
AKU51457.1	AKJ12_RS17890	WP_026064097.1	A0A2N7VAR0	WP_164923322.1	conditioned medium factor	LIPO(Sec/SPII)	SP	AKJ12_RS17890	GO:0019867	SP-OM-Beta Strand	43949.3	61695	72812.6	142537	128563	202074	59485.6	157725	1.40679	up	0.00860347	0.0960409	low
AKU51482.1	AKJ12_RS18050	WP_039814038.1	A0A2S7A8G1	none	gas vesicle protein	OTHER	Non-cytoplasmic	AKJ12_RS18050	GO:0005737	Cytoplasm	979398	1.60002e+06	1.65096e+06	2.7298e+06	2.62814e+06	2.55041e+06	1.41013e+06	2.63612e+06	0.902589	up	0.000169777	0.00561963	high
AKU51483.1	AKJ12_RS18055	WP_053046047.1	A0A2S7A8I4	WP_011035989.1	peptidase	OTHER	Non-cytoplasmic	AKJ12_RS18055	GO:0005737	Cytoplasm	1.01573e+06	1.1005e+06	1.12227e+06	1.35837e+06	1.36627e+06	1.37544e+06	1.0795e+06	1.3667e+06	0.340329	up	0.00461923	0.0652939	low
AKU51497.1	AKJ12_RS18130	WP_026064604.1	A0A2S7A8J7	WP_011035529.1	hypothetical protein AKJ12_18130	OTHER	Non-cytoplasmic	AKJ12_RS18130	GO:0005737	Cytoplasm	6.25876e+06	1.00307e+07	1.10363e+07	2.12173e+07	1.7949e+07	1.77606e+07	9.10859e+06	1.89756e+07	1.05885	up	1.02002e-07	2.13237e-05	high
AKU51499.1	AKJ12_RS18140	WP_050570466.1	A0A2S7CGN8	WP_012437062.1	methyltransferase	LIPO(Sec/SPII)	SP	AKJ12_RS18140	GO:0005615	SP-Extracellular space	3.20042e+06	5.33105e+06	4.71359e+06	8.09253e+06	6.09666e+06	6.33765e+06	4.41502e+06	6.84228e+06	0.632057	up	0.00467591	0.065628	low
AKU51500.1	AKJ12_RS18145	WP_039814096.1	A0A2S7A8M2	WP_011035526.1	alcohol dehydrogenase	OTHER	SP	AKJ12_RS18145	GO:0005737	Cytoplasm	3.3915e+06	5.85478e+06	5.19246e+06	9.8531e+06	6.29874e+06	7.35869e+06	4.81291e+06	7.83685e+06	0.703364	up	0.00477748	0.0665829	low
AKU51501.1	AKJ12_RS18150	WP_016903614.1	A0A2S7A8H3	WP_011035525.1	2-alkenal reductase	OTHER	Non-cytoplasmic	AKJ12_RS18150	GO:0005737	Cytoplasm	1.08608e+06	1.45666e+06	1.90579e+06	3.02701e+06	2.33737e+06	2.21138e+06	1.48284e+06	2.52525e+06	0.768061	up	0.00289513	0.0463688	med
AKU51502.1	AKJ12_RS18155	WP_016903615.1	A0A2N7V8Y0	WP_011035524.1	2,5-diketo-D-gluconic acid reductase	OTHER	Non-cytoplasmic	AKJ12_RS18155	GO:0005737	Cytoplasm	758256	626447	926469	1.71799e+06	1.21654e+06	1.11798e+06	770391	1.35084e+06	0.810189	up	0.000808648	0.0184595	med
AKU51507.1	AKJ12_RS18180	WP_039515665.1	A0A2N7V926	WP_011035519.1	organic hydroperoxide resistance protein	OTHER	SP	AKJ12_RS18180	GO:0005737	Cytoplasm	3.72163e+06	5.8315e+06	5.4638e+06	7.49347e+06	6.81645e+06	7.88559e+06	5.00564e+06	7.3985e+06	0.563678	up	0.0456797	0.277431	no
AKU51516.1	AKJ12_RS18230	WP_026064211.1	A0A2N7V927	WP_011035508.1	DUF4198 domain-containing protein	OTHER	Non-cytoplasmic	AKJ12_RS18230	GO:0005737	Cytoplasm	1.61553e+06	2.87998e+06	2.79992e+06	3.74674e+06	3.58654e+06	3.49335e+06	2.43181e+06	3.60888e+06	0.569519	up	0.0036335	0.0561567	low
AKU51539.1	AKJ12_RS18350	WP_026064200.1	A0A2N7V967	WP_164923321.1	dipeptidyl carboxypeptidase	OTHER	Non-cytoplasmic	AKJ12_RS18350	GO:0005737	Cytoplasm	19550.8	19206.7	29016.5	37801.9	33528	39974.3	22591.3	37101.4	0.715702	up	0.00214053	0.0376203	med
AKU51540.1	AKJ12_RS18355	WP_016902017.1	A0A2N7V947	WP_016944691.1	asparaginase	OTHER	Non-cytoplasmic	AKJ12_RS18355	GO:0005737	Cytoplasm	16720.5	34859	31662.6	66638.3	47206.1	48110	27747.4	53984.8	0.960198	up	0.0034592	0.0538821	low
AKU51588.1	AKJ12_RS18640	WP_053046074.1	A0A383T0Z7	WP_011035461.1	Ax21 family protein	OTHER	Non-cytoplasmic	AKJ12_RS18640	GO:0005737	Cytoplasm	3.06468e+07	5.42053e+07	5.19249e+07	9.70107e+07	5.79663e+07	5.35426e+07	4.55923e+07	6.95065e+07	0.608357	up	0.0568629	0.316967	no
AKU51589.1	AKJ12_RS18650	WP_039529144.1	A0A2S7BH42	WP_011035459.1	preprotein translocase subunit SecB	OTHER	SP	AKJ12_RS18650	GO:0005886	PM-Alpha Helix	57017.6	49810.2	44373.2	126370	54277.5	52608.9	50400.3	77752.1	0.625447	up	0.257956	0.67867	no
AKU51597.1	AKJ12_RS18695	WP_104544811.1	A0A2N7V985	WP_011035450.1	acetyl-CoA acetyltransferase	OTHER	SP	AKJ12_RS18695	GO:0005737	Cytoplasm	231384	228284	253103	316173	317911	317924	237590	317336	0.417535	up	0.120097	0.487257	no
AKU51600.1	AKJ12_RS18710	WP_016903411.1	A0A0E3UFQ5	AAM39510.1	superoxide dismutase	OTHER	Non-cytoplasmic	AKJ12_RS18710	GO:0005737	Cytoplasm	224238	316121	400871	492125	674045	542316	313743	569495	0.860099	up	0.156907	0.547659	no
AKU51605.1	AKJ12_RS18740	WP_016904230.1	A0A0E3UFQ3	WP_011035442.1	glutamine synthetase	OTHER	TM/Cytoplasmic	AKJ12_RS18740	GO:0005886	PM-Alpha Helix	1.97394e+07	2.89126e+07	2.69237e+07	3.64831e+07	4.21785e+07	4.2753e+07	2.51919e+07	4.04715e+07	0.683948	up	1.5827e-05	0.00112259	high
AKU51608.1	AKJ12_RS18755	WP_026064752.1	A0A2N7V992	WP_011035439.1	phosphatidylethanolamine-binding protein	SP(Sec/SPI)	SP	AKJ12_RS18755	GO:0005886	PM-Alpha Helix	13591.6	21999.9	15995.1	33113	18399.5	19585.1	17195.5	23699.2	0.4628	up	0.152839	0.541549	no
AKU51615.1	AKJ12_RS18790	WP_047129914.1	A0A383T9I6	WP_011035432.1	phosphoglycerate mutase	OTHER	Non-cytoplasmic	AKJ12_RS18790	GO:0005737	Cytoplasm	1.87949e+06	2.35197e+06	2.2234e+06	4.08223e+06	3.01885e+06	2.89011e+06	2.15162e+06	3.3304e+06	0.630269	up	1.85544e-05	0.00122753	high
AKU51616.1	AKJ12_RS18795	WP_053046083.1	A0A2N7V9B0	WP_011035431.1	CMP-binding protein	OTHER	Non-cytoplasmic	AKJ12_RS18795	GO:0005737	Cytoplasm	334611	369171	409331	537899	532893	481607	371038	517466	0.479898	up	0.00639589	0.0786612	low
AKU51618.1	AKJ12_RS18810	WP_016901215.1	A0A2N7V9A3	WP_011035428.1	hypothetical protein AKJ12_18810	SP(Sec/SPI)	SP/TM	AKJ12_RS18810	GO:0005615	SP-Extracellular space	98732.3	110399	92042.3	103203	112203	116787	100391	110731	0.141423	up	0.446924	0.817525	no
AKU51650.1	AKJ12_RS18985	WP_047124518.1	A0A2N7V9J2	WP_011035399.1	Aldo/keto reductase	OTHER	Non-cytoplasmic	AKJ12_RS18985	GO:0005737	Cytoplasm	972715	1.5222e+06	1.45687e+06	2.29455e+06	1.76524e+06	1.54214e+06	1.31726e+06	1.86731e+06	0.50342	up	0.0228135	0.183804	no
AKU51677.1	AKJ12_RS19165	WP_016902908.1	A0A2N7V9K4	WP_011035373.1	trans-2-enoyl-CoA reductase	OTHER	SP/TM	AKJ12_RS19165	GO:0005886	PM-Alpha Helix	254072	405763	416125	672523	590336	619705	358653	627522	0.807075	up	0.0129527	0.127981	no
AKU51679.1	AKJ12_RS19175	WP_039529298.1	A0A383SYD8	none	hypothetical protein AKJ12_19175	OTHER	Non-cytoplasmic	AKJ12_RS19175	GO:0005737	Cytoplasm	125272	120849	135440	174371	172810	176072	127187	174418	0.455596	up	0.0136021	0.133073	no
AKU51686.1	AKJ12_RS19215	WP_016902920.1	A0A2N7V9K6	none	hypothetical protein AKJ12_19215	OTHER	TM	AKJ12_RS19215	GO:0005886	PM-Alpha Helix	140990	118685	150693	157216	213350	144592	136789	171719	0.328096	up	0.434841	0.814328	no
AKU51688.1	AKJ12_RS19225	WP_016903899.1	A0A2N7V9L3	none	alcohol dehydrogenase	OTHER	Non-cytoplasmic	AKJ12_RS19225	GO:0005737	Cytoplasm	183463	136298	219206	219503	299203	316426	179656	278377	0.631807	up	0.424107	0.807483	no
AKU51689.1	AKJ12_RS19230	WP_026064673.1	A0A2N7V9I2	WP_011035359.1	aldehyde dehydrogenase	OTHER	Non-cytoplasmic	AKJ12_RS19230	GO:0005737	Cytoplasm	159788	161428	189452	175748	210936	226507	170223	204397	0.26395	up	0.28498	0.706916	no
AKU51695.1	AKJ12_RS15275	WP_016903900.1	A0A2N7V9I2	none	ornithine cyclodeaminase	OTHER	Non-cytoplasmic	AKJ12_RS15275	GO:0019867	OM-Beta Strand	101684	148450	140210	141450	110544	108307	130114	120100	-0.115539	down	0.61673	0.887924	no
AKU51696.1	AKJ12_RS19265	WP_053046115.1	A0A381LW95	none	amidinotransferase	OTHER	Non-cytoplasmic	AKJ12_RS19265	GO:0005737	Cytoplasm	114923	121210	117268	179488	134651	154567	117801	156235	0.407375	up	0.0241187	0.190471	no
AKU51697.1	AKJ12_RS19275	WP_039529329.1	A0A381LY62	WP_011035355.1	aromatic amino acid aminotransferase	OTHER	Non-cytoplasmic	AKJ12_RS19275	GO:0005737	Cytoplasm	1.27026e+06	1.68922e+06	1.81958e+06	2.34092e+06	2.51728e+06	2.38349e+06	1.59302e+06	2.41389e+06	0.599598	up	6.55801e-05	0.0028009	high
AKU51698.1	AKJ12_RS02950	WP_014506031.1	A0A2N7V9I6	WP_011035354.1	fructose 1,6-bisphosphatase	OTHER	Cytoplasmic	AKJ12_RS02950	GO:0005737	Cytoplasm	615433	832968	815571	1.19283e+06	1.16402e+06	1.07108e+06	754657	1.14264e+06	0.598481	up	0.000134708	0.00477732	high
AKU51699.1	AKJ12_RS19285	WP_016903912.1	A0A2N7V9L9	none	LuxR family transcriptional regulator	OTHER	TM	AKJ12_RS19285	GO:0005886	PM-Alpha Helix	85023.2	132320	128023	196446	209501	173368	115122	193105	0.746223	up	0.00995853	0.108371	no
AKU51704.1	AKJ12_RS19320	WP_016902952.1	A0A0E3YQ90	WP_011035344.1	DUF938 domain-containing protein	OTHER	Non-cytoplasmic	AKJ12_RS19320	GO:0005737	Cytoplasm	8938.08	13760.8	12557.7	25692.5	17592.4	28801.9	11752.2	24028.9	1.03184	up	0.017857	0.157969	no
AKU51710.1	AKJ12_RS19350	WP_039815549.1	A0A2N7V9J1	WP_011035339.1	attachment protein	TAT(Tat/SPI)	TM	AKJ12_RS19350	GO:0005737	Cytoplasm	571215	880523	661076	1.43199e+06	826834	690336	704271	983054	0.48114	up	0.0531392	0.303536	no
AKU51713.1	AKJ12_RS19365	WP_053046335.1	A0A381LWB9	WP_011035335.1	NAD-dependent dehydratase	LIPO(Sec/SPII)	SP	AKJ12_RS19365	GO:0005615	SP-Extracellular space	896716	1.10233e+06	1.18609e+06	1.46522e+06	1.46806e+06	1.52696e+06	1.06171e+06	1.48674e+06	0.485764	up	0.0400708	0.25922	no
AKU51714.1	AKJ12_RS18705	WP_016902948.1	A0A2N7V9M7	WP_043877677.1	peptidase M4	OTHER	Non-cytoplasmic	AKJ12_RS18705	GO:0005737	Cytoplasm	1.6645e+06	2.30671e+06	2.06537e+06	3.54875e+06	2.42815e+06	2.7041e+06	2.01219e+06	2.89367e+06	0.52413	up	0.00847127	0.0953198	low
AKU51717.1	AKJ12_RS20780	WP_005994802.1	A0A2N7V9I7	WP_011035328.1	CsbD family protein	OTHER	Cytoplasmic	AKJ12_RS20780	GO:0005737	Cytoplasm	1.70962e+06	2.57699e+06	2.13763e+06	5.54371e+06	2.88384e+06	2.15771e+06	2.14141e+06	3.52842e+06	0.72046	up	0.0351933	0.243958	no
AKU51734.1	AKJ12_RS19500	WP_053046127.1	A0A381M867	WP_011039268.1	ABC transporter ATP-binding protein	OTHER	Non-cytoplasmic	AKJ12_RS19500	GO:0005737	Cytoplasm	141726	214331	213366	283716	238023	277620	189808	266453	0.489343	up	0.229616	0.648121	no
AKU51737.1	AKJ12_RS19515	WP_053046130.1	A0A2N7VA02	WP_011039271.1	organic solvent ABC transporter	OTHER	TM	AKJ12_RS19515	GO:0005886	PM-Alpha Helix	6.92439e+06	9.86352e+06	9.5359e+06	1.54287e+07	1.24198e+07	1.28173e+07	8.7746e+06	1.35553e+07	0.627446	up	2.38142e-05	0.00145385	high
AKU51754.1	AKJ12_RS19615	WP_016901842.1	A0A0E3UFS3	WP_011035267.1	biopolymer transporter ExbB	OTHER	Non-cytoplasmic	AKJ12_RS19615	GO:0005737	Cytoplasm	934876	1.12342e+06	1.29426e+06	2.33476e+06	2.52967e+06	1.76429e+06	1.11752e+06	2.20957e+06	0.983468	up	0.0042169	0.0623004	low
AKU51756.1	AKJ12_RS19625	WP_002805908.1	A0A098Q320	WP_011035265.1	Tetratricopeptide repeat protein	OTHER	Non-cytoplasmic	AKJ12_RS19625	GO:0005737	Cytoplasm	2.09226e+07	3.35128e+07	3.0689e+07	5.11276e+07	3.92663e+07	4.0008e+07	2.83748e+07	4.34673e+07	0.615321	up	0.00484418	0.0670421	low
AKU51759.1	AKJ12_RS13130	WP_005912438.1	A0A2N7V9V7	WP_011035262.1	DNA gyrase subunit B	OTHER	Non-cytoplasmic	AKJ12_RS13130	GO:0005737	Cytoplasm	32032	50982.9	49067.3	72772.8	99876.9	89785.3	44027.4	87478.3	0.990522	up	0.00683568	0.0830316	low
AKU51761.1	AKJ12_RS19650	WP_026064177.1	A0A2N7V9U3	WP_011035260.1	DNA polymerase III subunit beta	SP(Sec/SPI)	SP	AKJ12_RS19650	GO:0005615	SP-Extracellular space	3.82956e+06	5.70317e+06	5.75698e+06	8.25122e+06	7.21892e+06	7.93293e+06	5.09657e+06	7.80102e+06	0.614136	up	0.000330514	0.0095518	high
AKU51766.1	AKJ12_RS19685	WP_016901854.1	A0A2N7V9Y4	WP_011039298.1	Oar protein	OTHER	TM/Cytoplasmic	AKJ12_RS19685	GO:0005886	PM-Alpha Helix	354611	425434	461892	501434	438084	517875	413979	485798	0.230798	up	0.464914	0.827823	no
AKU51767.1	AKJ12_RS05780	WP_016901848.1	A0A2N7V9R7	WP_011039297.1	phosphatase	OTHER	Cytoplasmic	AKJ12_RS05780	GO:0005737	Cytoplasm	97406.2	77173.9	88967	79935.5	105416	107561	87849.1	97637.7	0.152412	up	0.731853	0.921105	no
AKU51768.1	AKJ12_RS19695	WP_053051089.1	A0A381M869	AAM43451.1	TonB-dependent receptor	OTHER	Non-cytoplasmic	AKJ12_RS19695	GO:0005737	Cytoplasm	667370	940044	1.04471e+06	1.74725e+06	1.56843e+06	2.18432e+06	884041	1.83333e+06	1.05228	up	1.65291e-06	0.00019895	high
AKU51777.1	AKJ12_RS06265	WP_016905121.1	A0A2N7V9S6	none	hypothetical protein AKJ12_19755	OTHER	Non-cytoplasmic	AKJ12_RS06265	GO:0005737	Cytoplasm	519791	607892	750261	745104	647868	773739	625981	722237	0.206353	up	0.261105	0.681311	no
AKU51778.1	AKJ12_RS19760	WP_026064111.1	A0A2N7V9S2	WP_011039289.1	peptidase M19	SP(Sec/SPI)	SP	AKJ12_RS19760	GO:0005615	SP-Extracellular space	333962	378417	332157	498735	365568	309200	348179	391167	0.167958	up	0.683435	0.905943	no
AKU51784.1	AKJ12_RS19795	WP_053046143.1	A0A381LY48	WP_011035275.1	hypothetical protein AKJ12_19795	LIPO(Sec/SPII)	SP	AKJ12_RS19795	GO:0005615	SP-Extracellular space	1.43804e+06	2.46801e+06	2.19726e+06	5.70566e+06	3.12505e+06	3.05348e+06	2.03444e+06	3.9614e+06	0.961381	up	0.000263727	0.00791278	high
AKU51788.1	AKJ12_RS19815	WP_047124508.1	A0A2N7V9R5	WP_011035279.1	peptidase S41	SP(Sec/SPI)	SP	AKJ12_RS19815	GO:0005615	SP-Extracellular space	1.49473e+06	2.34425e+06	2.05322e+06	3.5772e+06	2.63947e+06	2.86828e+06	1.96407e+06	3.02832e+06	0.624673	up	0.00617285	0.0766205	low
AKU51791.1	AKJ12_RS19835	WP_053046146.1	A0A381LW16	WP_011035283.1	peptidase propeptide and ypeb domain-containing protein	OTHER	Non-cytoplasmic	AKJ12_RS19835	GO:0005737	Cytoplasm	2.11865e+06	3.00875e+06	3.15913e+06	6.30045e+06	4.21868e+06	3.48614e+06	2.76218e+06	4.66842e+06	0.75713	up	0.0275041	0.208486	no
AKU51795.1	AKJ12_RS19855	WP_016901594.1	A0A2N7V9M6	WP_011035287.1	hydroxyacid dehydrogenase	LIPO(Sec/SPII)	SP	AKJ12_RS19855	GO:0005615	SP-Extracellular space	1.84406e+06	2.68281e+06	2.89107e+06	4.22067e+06	3.17455e+06	3.07016e+06	2.47265e+06	3.48846e+06	0.496534	up	0.00454149	0.0646553	low
AKU51806.1	AKJ12_RS19920	WP_016902923.1	A0A2N7V9Q0	WP_011035307.1	Tat pathway signal protein	OTHER	Non-cytoplasmic	AKJ12_RS19920	GO:0005737	Cytoplasm	455793	528611	633202	1.03492e+06	1.12476e+06	1.04754e+06	539202	1.06908e+06	0.987465	up	0.00253694	0.042162	med
AKU51829.1	AKJ12_RS20070	WP_016902166.1	A0A2N7VA25	AAM43396.1	enterochelin esterase	OTHER	Non-cytoplasmic	AKJ12_RS20070	GO:0005737	Cytoplasm	959582	1.40099e+06	1.37261e+06	2.10634e+06	1.5898e+06	1.54616e+06	1.24439e+06	1.74743e+06	0.489793	up	0.0847806	0.400891	no
AKU51830.1	AKJ12_RS20080	WP_047130529.1	A0A2S7CL45	none	hypothetical protein AKJ12_20080	OTHER	TM/Cytoplasmic	AKJ12_RS20080	GO:0005886	PM-Alpha Helix	1.96909e+06	3.47331e+06	2.66447e+06	3.43766e+06	3.06317e+06	3.00935e+06	2.70229e+06	3.17006e+06	0.230326	up	0.371491	0.769725	no
AKU51849.1	AKJ12_RS06545	WP_008574667.1	A0A2N7VA08	WP_011039221.1	Lytic murein transglycosylase	OTHER	TM/Cytoplasmic	AKJ12_RS06545	GO:0005737	Cytoplasm	273650	321499	287418	425403	325474	321951	294189	357609	0.28164	up	0.110861	0.468062	no
AKU51858.1	AKJ12_RS20275	WP_016904027.1	A0A0E3YPJ0	WP_011039207.1	acetyltransferase	OTHER	Non-cytoplasmic	AKJ12_RS20275	GO:0005737	Cytoplasm	80697.7	90540.2	97032.7	127715	109748	113105	89423.5	116856	0.386005	up	0.155587	0.545996	no
AKU51859.1	AKJ12_RS20285	WP_039520884.1	A0A2N7V0T0	WP_011039205.1	UPF0502 protein C1H21_20370	OTHER	Non-cytoplasmic	AKJ12_RS20285	GO:0005737	Cytoplasm	22758	33110.2	19988.8	47126.7	34241.1	44431.7	25285.7	41933.2	0.72977	up	0.00149651	0.0289958	med
AKU51863.1	AKJ12_RS20305	WP_080639785.1	A0A2N7V0N7	WP_011039201.1	TonB_dep_Rec domain-containing protein	OTHER	Non-cytoplasmic	AKJ12_RS20305	GO:0005737	Cytoplasm	244346	372934	354151	608018	627675	733062	323810	656252	1.0191	up	0.0139158	0.135807	no
AKU51864.1	AKJ12_RS20310	WP_016904026.1	A0A2N7V0R2	WP_011039200.1	TonB_dep_Rec domain-containing protein	OTHER	Non-cytoplasmic	AKJ12_RS20310	#N/A	#N/A	287248	429242	386054	736889	564341	550956	367515	617395	0.748393	up	0.0365511	0.250312	no
AKU51868.1	AKJ12_RS20330	WP_053046166.1	A0A2S7CMM8	WP_011039196.1	alcohol dehydrogenase	OTHER	SP	AKJ12_RS20330	GO:0005886	PM-Alpha Helix	356559	499666	420605	705259	483469	471768	425610	553499	0.379048	up	0.0582315	0.322138	no
AKU51894.1	AKJ12_RS20500	WP_053046175.1	A0A2N9DEG8	WP_011039169.1	xylose isomerase	OTHER	SP	AKJ12_RS20500	GO:0005615	SP-Extracellular space	1.06481e+06	1.46307e+06	1.46098e+06	2.08226e+06	2.01565e+06	1.99509e+06	1.32962e+06	2.031e+06	0.611173	up	0.000147549	0.00515693	high
AKU51899.1	AKJ12_RS20530	WP_053046176.1	A0A381M446	WP_011039163.1	Ysc84 domain-containing protein	OTHER	Non-cytoplasmic	AKJ12_RS20530	GO:0005737	Cytoplasm	1.50789e+06	1.98303e+06	2.33065e+06	3.07778e+06	2.06713e+06	2.2373e+06	1.94052e+06	2.46074e+06	0.342645	up	0.210581	0.635125	no
AKU51915.1	AKJ12_RS20610	WP_016901780.1	A0A381M3W5	WP_011039149.1	polyvinylalcohol dehydrogenase	OTHER	Non-cytoplasmic	AKJ12_RS20610	GO:0005737	Cytoplasm	8.2535e+06	1.20643e+07	1.12195e+07	2.249e+07	1.74792e+07	1.72028e+07	1.05124e+07	1.90573e+07	0.85825	up	0.000450338	0.0117681	med
AKU51924.1	AKJ12_RS20660	WP_047125053.1	A0A2N7V0X1	WP_011039137.1	2-hydroxyhepta-2,4-diene-1,7-dioate isomerase	SP(Sec/SPI)	SP	AKJ12_RS20660	GO:0005615	SP-Extracellular space	706527	1.04351e+06	1.02756e+06	1.50945e+06	1.15234e+06	1.4348e+06	925864	1.36553e+06	0.56059	up	0.00216551	0.0378917	med
AKU51932.1	AKJ12_RS20710	WP_016901808.1	A0A383T7Q6	WP_011039129.1	acetyl-CoA synthetase	OTHER	Non-cytoplasmic	AKJ12_RS20710	GO:0005737	Cytoplasm	29538.1	49407.3	42172.2	66662.9	80951.1	64879.3	40372.5	70831.1	0.811006	up	0.00978708	0.106797	no
AKU51950.1	AKJ12_RS20815	WP_026064377.1	A0A2S7CMX5	WP_002809459.1	50S ribosomal protein L28	OTHER	Non-cytoplasmic	AKJ12_RS20815	GO:0005737	Cytoplasm	175313	139836	276881	425315	489107	370886	197343	428436	1.11837	up	4.26964e-06	0.000394395	high
AKU51960.1	AKJ12_RS20865	WP_016902826.1	A0A2N7V0G5	WP_011039095.1	universal stress protein UspA	OTHER	TM	AKJ12_RS20865	GO:0005886	PM-Alpha Helix	153189	198061	206692	292697	440040	430595	185981	387777	1.06007	up	8.35853e-05	0.00338582	high
AKU51963.1	AKJ12_RS20895	WP_011260626.1	A0A0E3UH59	WP_011039091.1	DNA polymerase I	OTHER	Non-cytoplasmic	AKJ12_RS20895	GO:0005737	Cytoplasm	21489.8	30248.4	32530.5	38380.5	56553.9	48977.6	28089.6	47970.7	0.772114	up	0.0594047	0.326356	no
AKU51976.1	AKJ12_RS20975	WP_016902847.1	A0A2N7V0L3	WP_011039074.1	3-ketoacyl-ACP reductase	OTHER	Non-cytoplasmic	AKJ12_RS20975	GO:0005737	Cytoplasm	36827.6	50703	49679	73392.6	45603.6	48207.4	45736.5	55734.5	0.285224	up	0.278929	0.702237	no
AKU51989.1	AKJ12_RS21055	WP_087962367.1	A0A2N7V0E0	none	cobalt ABC transporter substrate-binding protein	OTHER	TM	AKJ12_RS21055	GO:0005886	PM-Alpha Helix	5.61462e+06	4.51122e+06	4.62201e+06	4.79925e+06	4.29436e+06	3.81989e+06	4.91595e+06	4.3045e+06	-0.191625	down	0.260777	0.681311	no
AKU51993.1	AKJ12_RS21075	WP_104544551.1	A0A2N7V0D6	WP_011039056.1	ribonucleotide-diphosphate reductase subunit beta	OTHER	Non-cytoplasmic	AKJ12_RS21075	GO:0005737	Cytoplasm	190552	209581	263713	141223	426923	331194	221282	299780	0.438018	up	0.349654	0.751937	no
AKU52000.1	AKJ12_RS21115	WP_016903658.1	A0A2N7V0I8	AAM43197.1	Ferredoxin--NADP reductase	OTHER	TM	AKJ12_RS21115	GO:0005886	PM-Alpha Helix	251451	370917	320432	532506	450680	458007	314266	480398	0.61224	up	0.00392393	0.0589001	low
AKU52011.1	AKJ12_RS21185	WP_053046202.1	A0A2S7CF72	WP_011039035.1	TonB-dependent receptor	OTHER	TM/Cytoplasmic	AKJ12_RS21185	GO:0005886	PM-Alpha Helix	186553	249984	259362	537080	344507	403933	231966	428507	0.885401	up	6.12684e-05	0.00273436	high
AKU52014.1	AKJ12_RS21200	WP_080591340.1	A0A2N7V0B8	WP_011039031.1	DUF885 domain-containing protein	OTHER	TM	AKJ12_RS21200	GO:0005886	PM-Alpha Helix	350420	485235	356252	645415	495962	526987	397303	556121	0.485161	up	0.00523657	0.0708217	low
AKU52018.1	AKJ12_RS21220	WP_039524733.1	A0A2N7V078	WP_011039028.1	delta-aminolevulinic acid dehydratase	SP(Sec/SPI)	SP	AKJ12_RS21220	GO:0005615	SP-Extracellular space	279801	360685	336014	491728	402011	372052	325500	421930	0.374345	up	0.468073	0.829994	no
AKU52021.1	AKJ12_RS21235	WP_053046341.1	A0A381M4M6	WP_011039025.1	shikimate dehydrogenase	OTHER	Non-cytoplasmic	AKJ12_RS21235	GO:0005737	Cytoplasm	46659.2	39748	54059.2	93454.8	76701.2	65366	46822.2	78507.3	0.745634	up	0.0154303	0.144287	no
AKU52025.1	AKJ12_RS21260	WP_053046205.1	A0A2N7V076	WP_011039021.1	catalase	TAT(Tat/SPI)	SP	AKJ12_RS21260	GO:0005737	Cytoplasm	1.19722e+07	1.78801e+07	1.88711e+07	2.19388e+07	1.67351e+07	1.82161e+07	1.62411e+07	1.89633e+07	0.223561	up	0.253979	0.67641	no
AKU52029.1	AKJ12_RS05015	WP_017917079.1	A0A2N7V075	none	transcriptional regulator	OTHER	Cytoplasmic	AKJ12_RS05015	GO:0005737	Cytoplasm	3.10036e+06	4.75362e+06	4.45506e+06	6.96342e+06	5.72874e+06	5.68147e+06	4.10301e+06	6.12454e+06	0.577919	up	0.0150094	0.141609	no
AKU52045.1	AKJ12_RS21380	WP_087962309.1	A0A2N7V057	WP_011038998.1	CsbD family protein	OTHER	TM	AKJ12_RS21380	GO:0005886	PM-Alpha Helix	4.29774e+06	9.32379e+06	7.86125e+06	1.85394e+07	1.27539e+07	7.45918e+06	7.16093e+06	1.29175e+07	0.851105	up	0.0452816	0.277052	no
AKU52049.1	AKJ12_RS21400	WP_016902639.1	A0A2N7V087	AAM43143.1	peptidase M20	OTHER	SP/TM/Cytoplasmic	AKJ12_RS21400	GO:0005886	PM-Alpha Helix	284376	398994	413581	605450	543465	523738	365650	557551	0.608638	up	0.00222536	0.038485	med
AKU52070.1	AKJ12_RS21505	WP_016902659.1	A0A2N7V033	WP_011038974.1	hypothetical protein AKJ12_21505	OTHER	Non-cytoplasmic	AKJ12_RS21505	GO:0019867	OM-Beta Strand	1.84758e+07	2.81449e+07	2.92022e+07	4.50826e+07	3.37245e+07	3.5878e+07	2.52743e+07	3.82284e+07	0.596972	up	0.0843176	0.400131	no
AKU52071.1	AKJ12_RS21510	WP_016902660.1	A0A0E3YP19	WP_011038973.1	Periplasmic serine endoprotease DegP-like	OTHER	Non-cytoplasmic	AKJ12_RS21510	GO:0005737	Cytoplasm	4.51454e+06	6.25704e+06	6.49762e+06	1.00399e+07	7.16064e+06	8.00034e+06	5.7564e+06	8.40028e+06	0.54527	up	0.00159167	0.0301052	med
AKU52072.1	AKJ12_RS08745	WP_002809553.1	A0A2N7V072	WP_011038972.1	histidine biosynthesis protein HisIE	OTHER	Non-cytoplasmic	AKJ12_RS08745	GO:0005737	Cytoplasm	68915.9	118127	110960	130017	248759	187114	99334.3	188630	0.925193	up	0.0214047	0.177493	no
AKU52082.1	AKJ12_RS21575	WP_039816672.1	A0A0E3UFC3	WP_011038959.1	hypothetical protein AKJ12_21575	OTHER	Non-cytoplasmic	AKJ12_RS21575	GO:0005737	Cytoplasm	291562	504137	483284	1.33046e+06	986833	662984	426327	993427	1.22045	up	1.84322e-05	0.00122753	high
AKU52099.1	AKJ12_RS21685	WP_053046226.1	A0A2N7UZZ6	WP_011038944.1	Polyamine aminopropyltransferase	OTHER	Non-cytoplasmic	AKJ12_RS21685	GO:0005737	Cytoplasm	284812	431140	390088	515786	461688	521747	368680	499740	0.438811	up	0.0143808	0.137349	no
AKU52100.1	AKJ12_RS21690	WP_039816701.1	A0A2S7C4G2	AAM43099.1	arginine decarboxylase	OTHER	Non-cytoplasmic	AKJ12_RS21690	GO:0005737	Cytoplasm	162127	143810	162371	172183	175272	179970	156103	175808	0.171508	up	0.312798	0.726145	no
AKU52104.1	AKJ12_RS21710	WP_039816706.1	A0A0Q5H6N1	WP_011038939.1	malonic semialdehyde reductase	OTHER	TM	AKJ12_RS21710	GO:0005886	PM-Alpha Helix	1.00505e+06	1.02981e+06	831343	1.69868e+06	1.04115e+06	1.10215e+06	955402	1.28066e+06	0.422709	up	0.132966	0.511271	no
AKU52109.1	AKJ12_RS21735	WP_016901958.1	A0A2N7UZY8	WP_011038934.1	Coenzyme A biosynthesis bifunctional protein CoaBC	OTHER	Non-cytoplasmic	AKJ12_RS21735	GO:0005737	Cytoplasm	748436	1.13682e+06	1.12003e+06	1.13428e+06	1.21001e+06	1.15287e+06	1.00176e+06	1.16572e+06	0.218684	up	0.440981	0.817403	no
AKU52110.1	AKJ12_RS21740	WP_016901957.1	A0A0E3UFB7	WP_011038933.1	deoxyuridine 5'-triphosphate nucleotidohydrolase	OTHER	Non-cytoplasmic	AKJ12_RS21740	GO:0005737	Cytoplasm	659427	926537	936401	1.42599e+06	903415	959750	840788	1.09639e+06	0.38294	up	0.0768267	0.380525	no
AKU52117.1	AKJ12_RS21780	WP_016901947.1	A0A2N7V012	WP_011038925.1	chromosome partitioning protein ParB	OTHER	Non-cytoplasmic	AKJ12_RS21780	GO:0005737	Cytoplasm	515636	637227	656560	859065	768441	741596	603141	789701	0.388811	up	0.00432504	0.0633914	low
AKU52139.1	AKJ12_RS00375	WP_053046234.1	A0A2N7UZZ0	WP_011037185.1	peptidase	OTHER	Non-cytoplasmic	AKJ12_RS00375	GO:0005737	Cytoplasm	99530.6	147763	118044	227458	174097	141789	121779	181114	0.572637	up	0.0345258	0.241863	no
AKU52145.1	AKJ12_RS00535	WP_081420522.1	A0A2N7V151	none	copper resistance protein CopB	SP(Sec/SPI)	SP	AKJ12_RS00535	GO:0005615	SP-Extracellular space	123482	166886	199445	264335	173813	207391	163271	215179	0.398271	up	0.119269	0.485315	no
AKU52154.1	AKJ12_RS00990	WP_015471990.1	A0A0U5FBR1	none	integrase	OTHER	Non-cytoplasmic	AKJ12_RS00990	GO:0005737	Cytoplasm	1.20145e+06	1.95396e+06	3.31139e+06	990840	1.53658e+06	1.75674e+06	2.1556e+06	1.42805e+06	-0.594038	down	0.138529	0.522048	no
AKU52183.1	AKJ12_RS02250	WP_039813756.1	A0A383T764	WP_011037472.1	phosphate starvation-inducible protein PhoH	SP(Sec/SPI)	SP	AKJ12_RS02250	GO:0005615	SP-Extracellular space	505836	675929	744237	992810	868999	893058	642001	918289	0.516374	up	0.00453101	0.0646553	low
AKU52200.1	AKJ12_RS08910	WP_016851012.1	A0A2N7VA75	none	carboxypeptidase	OTHER	Non-cytoplasmic	AKJ12_RS08910	GO:0005737	Cytoplasm	12173.2	11541.4	17857.2	21389.3	25217.1	23233	13857.3	23279.8	0.748433	up	0.168754	0.5729	no
AKU52237.1	AKJ12_RS05060	WP_039510284.1	A0A383TAB3	none	Copper chaperone PCu(A)C	OTHER	TM/Cytoplasmic	AKJ12_RS05060	GO:0005886	PM-Alpha Helix	911483	1.04269e+06	1.10253e+06	1.60968e+06	1.14002e+06	1.37094e+06	1.0189e+06	1.37354e+06	0.43089	up	0.00448795	0.0646553	low
AKU52238.1	AKJ12_RS05085	WP_053045324.1	A0A381M535	WP_011036342.1	calcium-binding protein	OTHER	Non-cytoplasmic	AKJ12_RS05085	GO:0005737	Cytoplasm	577955	937896	900093	1.72677e+06	1.10795e+06	1.23117e+06	805315	1.3553e+06	0.750984	up	0.0416261	0.265295	no
AKU52243.1	AKJ12_RS05275	WP_102596642.1	A0A2N7VAC7	WP_011036304.1	Transporter	OTHER	Non-cytoplasmic	AKJ12_RS05275	GO:0005737	Cytoplasm	1.8675e+06	2.78662e+06	2.42162e+06	2.90013e+06	2.72077e+06	3.18699e+06	2.35858e+06	2.93596e+06	0.315917	up	0.210944	0.635125	no
AKU52259.1	AKJ12_RS06040	WP_016904680.1	A0A2N7V265	WP_011036183.1	trigger factor	OTHER	Non-cytoplasmic	AKJ12_RS06040	GO:0005737	Cytoplasm	4.87707e+06	7.68861e+06	7.20626e+06	1.19575e+07	9.6926e+06	9.54114e+06	6.59065e+06	1.03971e+07	0.657686	up	8.43897e-05	0.00338582	high
AKU52277.1	AKJ12_RS07575	WP_026063996.1	A0A2N7V7X3	WP_011038510.1	LacI family transcriptional regulator	OTHER	TM	AKJ12_RS07575	GO:0005886	PM-Alpha Helix	206051	308110	243042	447364	232174	247400	252401	308979	0.291791	up	0.561346	0.865845	no
AKU52292.1	AKJ12_RS08330	WP_053045434.1	A0A2N7VAE4	WP_011036262.1	hypothetical protein AKJ12_08330	OTHER	Non-cytoplasmic	AKJ12_RS08330	GO:0005737	Cytoplasm	24574	28246.3	31262.3	34972.5	47147	54963.1	28027.6	45694.2	0.705163	up	0.156565	0.547428	no
AKU52297.1	AKJ12_RS08450	WP_016902868.1	A0A2N7V8B9	WP_011038690.1	polyisoprenoid-binding protein	LIPO(Sec/SPII)	SP	AKJ12_RS08450	GO:0005615	SP-Extracellular space	2.67389e+06	4.41535e+06	4.53787e+06	7.14667e+06	7.27029e+06	7.58261e+06	3.8757e+06	7.33319e+06	0.919982	up	8.26168e-05	0.00338303	high
AKU52314.1	AKJ12_RS09340	WP_104544732.1	A0A2N7V494	AAM41141.1	peptide chain release factor 2	OTHER	Non-cytoplasmic	AKJ12_RS09340	GO:0005737	Cytoplasm	237167	295732	318074	502374	438112	418735	283658	453073	0.675591	up	0.000415067	0.0110647	med
AKU52318.1	AKJ12_RS09490	WP_024937737.1	A0A2S6YW28	WP_011036989.1	acireductone dioxygenase	OTHER	Non-cytoplasmic	AKJ12_RS09490	GO:0005737	Cytoplasm	618556	972590	921456	1.52034e+06	1.17614e+06	1.21674e+06	837534	1.30441e+06	0.639176	up	0.000253751	0.00781317	high
AKU52325.1	AKJ12_RS10025	WP_005915027.1	A0A098Q0U9	WP_011036893.1	RNA-binding protein	OTHER	Non-cytoplasmic	AKJ12_RS10025	GO:0005737	Cytoplasm	99936.3	123815	156000	197564	198285	173296	126584	189715	0.583741	up	0.482842	0.836506	no
AKU52328.1	AKJ12_RS10125	WP_087962280.1	A0A2N7V4T9	WP_019237729.1	hypothetical protein AKJ12_10125	SP(Sec/SPI)	SP	AKJ12_RS10125	GO:0005615	SP-Extracellular space	280926	332300	295642	345010	340900	336121	302956	340677	0.169297	up	0.724831	0.919479	no
AKU52346.1	AKJ12_RS10655	WP_039812609.1	A0A2S7C413	WP_016944749.1	prephenate dehydratase	OTHER	TM	AKJ12_RS10655	GO:0005886	PM-Alpha Helix	306242	466150	406733	664920	662938	581806	393041	636555	0.695603	up	0.000115049	0.00427078	high
AKU52365.1	AKJ12_RS11910	WP_016902328.1	A0A2N7V360	WP_011037804.1	serine protease	OTHER	Non-cytoplasmic	AKJ12_RS11910	GO:0019867	OM-Beta Strand	3.16695e+06	4.6529e+06	3.943e+06	7.58445e+06	6.24384e+06	6.83791e+06	3.92095e+06	6.88873e+06	0.813033	up	2.95247e-07	5.09878e-05	high
AKU52366.1	AKJ12_RS11985	WP_016902313.1	A0A2N7V368	WP_011037816.1	glutamyl-Q tRNA(Asp) ligase	OTHER	TM	AKJ12_RS11985	GO:0005886	PM-Alpha Helix	183008	255633	318775	457610	478135	404778	252472	446841	0.823636	up	0.000405836	0.0108918	med
AKU52385.1	AKJ12_RS13110	WP_016904880.1	A0A2N7V2J2	AAM42186.1	N(4)-(beta-N-acetylglucosaminyl)-L-asparaginase	OTHER	Non-cytoplasmic	AKJ12_RS13110	GO:0005737	Cytoplasm	51530	81469.4	74283.9	113781	77910.1	84159.5	69094.4	91950.1	0.412282	up	0.113967	0.47203	no
AKU52390.1	AKJ12_RS13605	WP_039812347.1	A0A2N7V4K1	WP_011038194.1	TonB-dependent receptor	OTHER	TM	AKJ12_RS13605	GO:0005886	PM-Alpha Helix	93828.1	134653	118655	156567	142042	136285	115712	144965	0.325162	up	0.11091	0.468062	no
AKU52391.1	AKJ12_RS13745	WP_087962396.1	A0A2N7UZ43	WP_011038214.1	DUF4339 domain-containing protein	OTHER	TM/Cytoplasmic	AKJ12_RS13745	GO:0005886	PM-Alpha Helix	926033	1.27745e+06	1.27873e+06	2.45996e+06	2.99645e+06	2.26013e+06	1.16074e+06	2.57218e+06	1.14795	up	1.05659e-13	4.19677e-10	high
AKU52399.1	AKJ12_RS14065	WP_053045724.1	A0A381LZW8	WP_011038306.1	molybdenum ABC transporter substrate-binding protein	OTHER	TM/Cytoplasmic	AKJ12_RS14065	GO:0005886	PM-Alpha Helix	643256	817577	890743	1.07859e+06	965897	1.04272e+06	783859	1.02907e+06	0.392672	up	0.0119085	0.122596	no
AKU52401.1	AKJ12_RS14155	WP_047124727.1	A0A2N7V1W0	WP_011038326.1	VWA domain-containing protein	SP(Sec/SPI)	SP	AKJ12_RS14155	GO:0005615	SP-Extracellular space	83876.6	137230	95081.6	251125	124500	122712	105396	166112	0.656335	up	0.267605	0.687533	no
AKU52416.1	AKJ12_RS15500	WP_039814551.1	A0A2S7CNE0	WP_011035803.1	chorismate mutase	OTHER	Non-cytoplasmic	AKJ12_RS15500	GO:0005737	Cytoplasm	67860.2	34432.6	42485.8	29276.4	3329.23	6289.25	48259.5	12965	-1.89619	down	0.044121	0.272549	no
AKU52418.1	AKJ12_RS15650	WP_144422011.1	A0A2N7V155	WP_011038723.1	hypothetical protein AKJ12_15650	OTHER	Non-cytoplasmic	AKJ12_RS15650	GO:0005737	Cytoplasm	87812.1	108427	88762.4	147562	109931	91610.5	95000.4	116368	0.292686	up	0.212457	0.635812	no
AKU52444.1	AKJ12_RS17130	WP_144422073.1	A0A2N7VAN7	AAM39773.1	OMP_b-brl domain-containing protein	OTHER	Non-cytoplasmic	AKJ12_RS17130	GO:0005737	Cytoplasm	3.04805e+06	3.84719e+06	4.03856e+06	3.25816e+06	3.55905e+06	4.18172e+06	3.6446e+06	3.66631e+06	0.00856895	up	0.971623	0.99643	no
AKU52450.1	AKJ12_RS17425	WP_053046022.1	A0A2N7V4K1	none	TonB-dependent receptor	OTHER	Non-cytoplasmic	AKJ12_RS17425	GO:0005886	PM-Alpha Helix	78851.4	102935	83214.3	247195	173405	145877	88333.5	188826	1.09602	up	2.55938e-05	0.0014687	high
AKU52470.1	AKJ12_RS18195	WP_016902056.1	A0A0E3UG16	WP_011035515.1	alpha/beta hydrolase	OTHER	TM	AKJ12_RS18195	GO:0005886	PM-Alpha Helix	18449.7	19580.1	22343.8	30908	26691.6	27503.8	20124.6	28367.8	0.495295	up	0.0272918	0.207272	no
AKU52480.1	AKJ12_RS18735	WP_016904229.1	A0A2N7V9D3	AAD56036.1	Nitrogen regulatory protein P-II	OTHER	Non-cytoplasmic	AKJ12_RS18735	GO:0005737	Cytoplasm	3.28102e+06	5.10131e+06	4.75497e+06	5.18053e+06	4.86558e+06	6.49763e+06	4.3791e+06	5.51458e+06	0.332616	up	0.0684399	0.359581	no
AKU52496.1	AKJ12_RS19700	WP_039518158.1	A0A381M865	WP_011039295.1	glycerophosphodiester phosphodiesterase	OTHER	Non-cytoplasmic	AKJ12_RS19700	GO:0005737	Cytoplasm	116357	137960	138637	244745	145385	194742	130985	194958	0.573762	up	0.0847185	0.400891	no
AKU52500.1	AKJ12_RS19905	WP_087962437.1	A0A2N7V9Q5	WP_011035303.1	methicillin resistance protein	OTHER	Non-cytoplasmic	AKJ12_RS19905	GO:0005737	Cytoplasm	92758.5	46782.9	73127.5	75259.4	94972.9	102239	70889.6	90823.6	0.357493	up	0.460698	0.825207	no
AKU52501.1	AKJ12_RS19925	WP_026064422.1	A0A2N7VAT5	AAM39369.1	TonB-dependent receptor	LIPO(Sec/SPII)	SP	AKJ12_RS19925	GO:0005737	Cytoplasm	1.57399e+06	2.28967e+06	2.31244e+06	3.77972e+06	2.9589e+06	4.08189e+06	2.0587e+06	3.60683e+06	0.808996	up	6.12294e-06	0.000552735	high

## Sheet: Table S2
Table S2. Proteome data from Juglans regia CM/WT
Walnut v.2 Accession	NCBI Gene ID (jre)	Uniprot ID ortholog (ath)	NCBI Gene ID ortholog ID (vvi)	Protein Name	Molecular weight (Da)	Total abundance						Ave_WT	Ave_CM	log2 FC (CM/WT)	Direction	Statistical tests
						WT1_2	WT2_1	WT3_2	CM1_1	CM2_2	CM3_2					P-value	FDR	Candidate
Jr_Juglans_regia_chloroplast_00010_p1 (+1)	#N/A	P56765	VIT_08s0007g07890	Acetyl-coenzyme A carboxylase carboxyl transferase subunit beta, chloroplastic (ACCase subunit beta; Acetyl-CoA carboxylase carboxyltransferase subunit beta)	56042	564123	599134	602150	655981	723012	601853	588469	660282	0.166117	up	0.310705	0.725857	no
Jr_Scaffold_186_00010_p1	108996763	Q8VZJ2	VIT_05s0077g01150	Probable glucan endo-1,3-beta-glucosidase At4g16260	14172	1.35962e+06	1.91277e+06	1.62667e+06	1.72964e+06	1.00027e+06	1.52739e+06	1.63302e+06	1.4191e+06	-0.202567	down	0.41492	0.803467	no
Jr_Scaffold_251_00010_p1	#N/A	Q9SR87	No Vitis hit	Probable L-type lectin-domain containing receptor kinase VI.1 (LecRK-VI.1)	16492	550466	769902	845537	495218	317788	387768	721968	400258	-0.851005	down	0.0054746	0.0718684	low
Jr_Scaffold_25922_00050_p1	108996951	Q9ZVQ3	VIT_12s0035g02100	Glutathione S-transferase Z1 (AtGSTZ1)	25367	2.04835e+06	2.35998e+06	2.35654e+06	2.66937e+06	2.53637e+06	2.15416e+06	2.25496e+06	2.4533e+06	0.121621	up	0.346039	0.750665	no
Jr_Scaffold_25922_00090_p1 (+1)	108996938	Q9ZVQ3	VIT_12s0035g02100	Glutathione S-transferase Z1 (AtGSTZ1)	25372	461308	456926	450553	536943	475344	447587	456262	486625	0.092947	up	0.531501	0.853629	no
Jr_Scaffold_4_00010_p1	109019134	P19171	VIT_03s0038g03400	Basic endochitinase B	34326	1.25515e+06	2.00608e+06	1.48237e+06	2.27645e+06	1.8909e+06	1.78677e+06	1.5812e+06	1.98471e+06	0.327908	up	0.171123	0.577487	no
Jr_Scaffold_645_00010_p1 (+1)	109013352	Q9SK39	VIT_08s0007g05080	Probable steroid-binding protein 3 (AtMP3)	68518	107755	142447	146210	166379	118347	206355	132137	163694	0.30896	up	0.292156	0.708111	no
Jr_Scaffold_698_00030_p1	#N/A	P24704	VIT_14s0030g00830	Superoxide dismutase [Cu-Zn] 1	15281	5.49057e+06	7.29797e+06	8.64782e+06	6.07347e+06	3.77469e+06	5.21401e+06	7.14545e+06	5.02072e+06	-0.50913	down	0.024272	0.190908	no
Jr_Scaffold_746_00140_p1	109019707	Q9SR52	VIT_01s0010g02760	Urease	89652	2.43629e+06	2.63057e+06	2.88963e+06	2.48289e+06	2.72247e+06	2.82279e+06	2.65216e+06	2.67605e+06	0.0129369	up	0.911301	0.983611	no
Jr01_00020_p1 (+1)	108990460	P58223	VIT_14s0108g01040	KH domain-containing protein At4g18375	58475	683286	600590	625626	641519	609243	599461	636501	616741	-0.0454964	down	0.733966	0.921277	no
Jr01_00310_p1 (+1)	109013176	Q9LU10	VIT_14s0108g00580	Protease Do-like 8, chloroplastic	48483	2.91109e+06	3.02753e+06	2.65333e+06	3.19785e+06	2.48954e+06	2.61537e+06	2.86399e+06	2.76759e+06	-0.0493962	down	0.706665	0.912846	no
Jr01_00580_p1	108992813	Q9SRH5	VIT_14s0108g00010	Mitochondrial outer membrane protein porin 1	35015	972688	966065	984692	844919	791390	851753	974481	829354	-0.232646	down	0.0784975	0.38418	no
Jr01_00650_p1	108992824	Q38879	VIT_14s0066g02560	Thioredoxin H2 (AtTrxh2)	15062	873832	973404	896812	1.30998e+06	925272	895417	914683	1.04356e+06	0.190167	up	0.223748	0.644508	no
Jr01_00800_p1	109001281	P13114	VIT_14s0068g00930	Chalcone synthase	43048	1.61819e+06	2.11108e+06	1.98206e+06	1.71268e+06	2.57408e+06	1.96996e+06	1.90378e+06	2.08557e+06	0.131577	up	0.504734	0.841235	no
Jr01_00860_p1	109001287	Q94JS0	VIT_14s0068g01030	Cytochrome b-c1 complex subunit Rieske-1, mitochondrial	31062	2.44437e+06	1.76583e+06	2.62465e+06	2.31897e+06	3.38611e+06	2.64725e+06	2.27828e+06	2.78411e+06	0.289268	up	0.388908	0.785272	no
Jr01_00880_p1	109001289	P94078	VIT_14s0068g01110	Alpha-mannosidase At3g26720	114972	7.67719e+06	8.60147e+06	8.91803e+06	8.38658e+06	7.99553e+06	9.15724e+06	8.39889e+06	8.51312e+06	0.019488	up	0.893366	0.978038	no
Jr01_00890_p1 (+3)	109001290	Q8LPJ3	VIT_14s0068g01120	Probable alpha-mannosidase At5g13980	114482	2.78845e+07	3.07687e+07	3.23535e+07	2.63847e+07	2.82666e+07	3.02465e+07	3.03356e+07	2.82992e+07	-0.100248	down	0.386797	0.783457	no
Jr01_00980_p1	109001297	Q96500	VIT_14s0068g01160	Light-regulated protein 1, chloroplastic	16897	6.81982e+06	4.74089e+06	4.45376e+06	4.00164e+06	4.10247e+06	3.46812e+06	5.33816e+06	3.85741e+06	-0.46871	down	0.0104136	0.111527	no
Jr01_01070_p1	109001303	Q9FMU6	VIT_14s0068g01260	Mitochondrial phosphate carrier protein 3, mitochondrial	39719	429530	477564	506897	451009	791218	513837	471330	585355	0.312572	up	0.153067	0.541873	no
Jr01_01120_p1	109001306	Q9LYV6	VIT_14s0068g01360	GEM-like protein 5	32836	2.20349e+07	2.62344e+07	2.25097e+07	2.78922e+07	2.70275e+07	2.66943e+07	2.3593e+07	2.72047e+07	0.205496	up	0.0723154	0.36922	no
Jr01_01330_p1	109001323	Q9XER9	VIT_14s0068g01560	ENHANCER OF AG-4 protein 2	58175	26235	18446.6	21979.2	19943.2	22327	21951.9	22220.3	21407.4	-0.0537699	down	0.811655	0.952804	no
Jr01_01380_p1	109001326	F4HRT5	VIT_14s0006g03280	Protein CROWDED NUCLEI 1	138198	444673	485748	407236	539736	383443	338478	445886	420552	-0.0843884	down	0.654385	0.900805	no
Jr01_01500_p1	109001340	P25269	VIT_14s0083g00460	Tryptophan synthase beta chain 2, chloroplastic	55612	1.17028e+06	1.14706e+06	1.03941e+06	1.11972e+06	1.13244e+06	1.2153e+06	1.11891e+06	1.15582e+06	0.0468193	up	0.733666	0.921277	no
Jr01_01670_p1 (+1)	109001355	Q9SMW7	VIT_17s0053g00620	Basic transcription factor 3 (AtBTF3)	20804	3.21035e+06	2.4344e+06	1.79956e+06	1.42693e+06	2.83599e+06	1.94708e+06	2.48144e+06	2.07e+06	-0.261545	down	0.45308	0.821073	no
Jr01_01830_p1	109001370	Q9XF89	VIT_18s0089g01170	Chlorophyll a-b binding protein CP26, chloroplastic	37342	2.85956e+07	1.49046e+07	1.59498e+07	2.08601e+07	2.63813e+07	1.71421e+07	1.98166e+07	2.14612e+07	0.115018	up	0.733844	0.921277	no
Jr01_01860_p1	109001373	O65252	VIT_18s0089g01210	Probable germin-like protein subfamily 2 member 5	15805	3.02136e+06	2.20509e+06	2.27558e+06	2.05036e+06	1.92977e+06	2.21924e+06	2.50068e+06	2.06645e+06	-0.27516	down	0.038956	0.255757	no
Jr01_01880_p1	109001374	Q66GN9	VIT_18s0089g01240	CLP protease regulatory subunit CLPX3, mitochondrial	76120	20362.2	11605.9	18606.2	15358.1	20958.2	18466.7	16858.1	18261	0.115327	up	0.675973	0.904333	no
Jr01_02020_p1	109001388	Q8VYF7	VIT_18s0089g00900	Single-stranded DNA-binding protein WHY2, mitochondrial	26050	366861	369415	330506	425563	348266	329294	355594	367707	0.0483279	up	0.756724	0.933449	no
Jr01_02110_p1	109001395	Q9LQ55	VIT_18s0089g00350	Dynamin-2B	100949	2.25883e+06	2.18385e+06	2.06662e+06	1.97351e+06	2.35681e+06	2.24961e+06	2.16977e+06	2.19331e+06	0.0155666	up	0.88941	0.975355	no
Jr01_02350_p1	109001411	Q9SR13	VIT_18s0001g05630	Flowering locus K homology domain (Flowering locus KH domain)	81316	180357	251197	191488	319865	172154	184639	207681	225553	0.119098	up	0.705967	0.912846	no
Jr01_02420_p1	109001418	Q9T0G2	VIT_18s0001g05810	Cytochrome c-2	12404	3.81369e+06	3.22313e+06	3.26707e+06	3.85508e+06	3.27798e+06	2.83853e+06	3.43463e+06	3.32386e+06	-0.0472944	down	0.747708	0.928383	no
Jr01_02570_p1	109012344	Q9XF91	VIT_18s0001g06720	Photosystem II 22 kDa protein, chloroplastic	32088	1.8363e+06	1.4272e+06	1.61697e+06	1.5385e+06	1.74014e+06	1.59036e+06	1.62682e+06	1.623e+06	-0.00339423	down	0.982843	0.99643	no
Jr01_02640_p1	109012348	Q9FLY5	VIT_18s0001g06810	ARF guanine-nucleotide exchange factor GNL1	39030	190348	227196	289200	239271	303767	243420	235581	262152	0.154181	up	0.418663	0.803993	no
Jr01_02680_p1	109012353	O23044	VIT_18s0041g02220	Peroxidase 3 (Atperox P3)	16371	370540	293777	384130	293308	350619	327670	349482	323866	-0.109823	down	0.466785	0.82882	no
Jr01_02780_p1 (+1)	#N/A	P83291	VIT_18s0041g02110	NADH-cytochrome b5 reductase-like protein (B5R)	57528	133952	137684	130620	149144	200604	120038	134085	156596	0.22389	up	0.285826	0.706916	no
Jr01_02810_p1	109006344	Q8GYB8	VIT_18s0041g02080	12-oxophytodienoate reductase 2	44956	789696	668898	580468	588815	622679	593421	679687	601638	-0.175976	down	0.293625	0.708466	no
Jr01_02820_p1	109006343	Q8GYB8	VIT_18s0041g02060	12-oxophytodienoate reductase 2	41161	3.64944e+08	3.61797e+08	3.76041e+08	2.94152e+08	3.80552e+08	3.70696e+08	3.67594e+08	3.48467e+08	-0.0770923	down	0.507139	0.842345	no
Jr01_02840_p1	109006345	Q8GYB8	VIT_18s0041g02080	12-oxophytodienoate reductase 2	41191	24011.3	14278.4	17983.6	13508.6	19779.9	22350.5	18757.8	18546.3	-0.0163566	down	0.950097	0.993679	no
Jr01_03110_p1_family	109006316	P42738	VIT_14s0108g01330	Chorismate mutase 1, chloroplastic (AtCM1)	41744	4.88822e+06	4.94837e+06	4.73056e+06	4.74968e+06	4.11595e+06	4.64462e+06	4.85572e+06	4.50342e+06	-0.108663	down	0.44247	0.817525	no
Jr01_03390_p1	#N/A	Q9FKA5	VIT_14s0108g01160	Uncharacterized protein At5g39570	47804	2.9214e+07	2.60307e+07	3.06762e+07	2.52776e+07	2.55425e+07	2.86122e+07	2.86403e+07	2.64774e+07	-0.113285	down	0.446404	0.817525	no
Jr01_03540_p1	108992874	Q8L970	VIT_14s0066g02170	Probable prolyl 4-hydroxylase 7 (AtP4H7)	35263	986152	995326	825399	1.00888e+06	898902	1.06859e+06	935625	992125	0.0845906	up	0.506568	0.841878	no
Jr01_03740_p1	108992887	O22287	VIT_14s0066g02400	Mannose-1-phosphate guanylyltransferase 1	45827	19983.4	20615	20530.1	21334.8	23585	20701.2	20376.2	21873.7	0.102313	up	0.604847	0.8838	no
Jr01_03810_p1	108992882	Q9SJ89	VIT_14s0066g01900	Ferredoxin-thioredoxin reductase catalytic chain, chloroplastic (FTR-C)	16349	1.8141e+06	1.38467e+06	1.42305e+06	1.53437e+06	1.29657e+06	1.2459e+06	1.54061e+06	1.35895e+06	-0.181006	down	0.257717	0.67867	no
Jr01_03840_p1	108992831	Q9FL16	VIT_14s0066g01850	Peroxidase 63 (Atperox P63)	36406	73634.9	64204.6	64371.4	75818.8	78473	82283	67403.6	78858.3	0.226436	up	0.253598	0.67641	no
Jr01_03910_p1	108992885	Q9ZPS0	VIT_14s0066g01780	F-box only protein 7	21436	737086	436693	583453	461161	398858	525441	585744	461820	-0.34294	down	0.091278	0.418118	no
Jr01_04150_p1	108992876	Q9SSA5	VIT_14s0066g01410	Peptidyl-prolyl cis-trans isomerase CYP38, chloroplastic (PPIase CYP38)	47848	1.85331e+07	1.76675e+07	1.52332e+07	1.69586e+07	1.26219e+07	1.4313e+07	1.71446e+07	1.46312e+07	-0.228708	down	0.0892684	0.412325	no
Jr01_04200_p1	108999671	Q9M3C6	VIT_14s0066g01380	Photosystem I assembly factor PSA3, chloroplastic	32740	340078	498640	390719	744689	430686	437864	409812	537746	0.391963	up	0.278985	0.702237	no
Jr01_04210_p1	108992808	Q9S7E4	VIT_14s0066g01320	Formate dehydrogenase, chloroplastic/mitochondrial (FDH)	42134	7.42709e+07	6.80846e+07	7.53297e+07	6.72662e+07	8.2618e+07	7.93946e+07	7.25617e+07	7.64263e+07	0.0748595	up	0.510242	0.843167	no
Jr01_04250_p1	108992854	Q9ZUC1	VIT_01s0127g00740	NADPH-dependent alkenal/one oxidoreductase, chloroplastic (AtAOR)	34522	3.16908e+06	2.83688e+06	3.09129e+06	1.96646e+06	2.36277e+06	2.76184e+06	3.03242e+06	2.36369e+06	-0.359426	down	0.0235987	0.188221	no
Jr01_04260_p1	108992835	Q9ZUC1	VIT_01s0127g00740	NADPH-dependent alkenal/one oxidoreductase, chloroplastic (AtAOR)	39672	1.16933e+06	1.02415e+06	1.14602e+06	850786	823390	923491	1.11317e+06	865889	-0.362415	down	0.00751518	0.0883145	low
Jr01_04270_p1	108992833	Q9ZUC1	VIT_01s0127g00740	NADPH-dependent alkenal/one oxidoreductase, chloroplastic (AtAOR)	34928	1.53771e+07	1.37604e+07	1.62809e+07	1.18073e+07	1.04502e+07	1.24151e+07	1.51395e+07	1.15575e+07	-0.389482	down	0.00106599	0.0230114	med
Jr01_04280_p1	108992834	Q9ZUC1	VIT_01s0127g00740	NADPH-dependent alkenal/one oxidoreductase, chloroplastic (AtAOR)	34516	3.35662e+07	3.38882e+07	3.49734e+07	2.76634e+07	2.6684e+07	3.01511e+07	3.41426e+07	2.81662e+07	-0.277608	down	0.0198676	0.168934	no
Jr01_04360_p1 (+1)	108999444	O22609	VIT_18s0072g00970	Protease Do-like 1, chloroplastic	47714	1.82325e+06	1.90233e+06	1.57596e+06	1.69265e+06	1.40818e+06	1.60934e+06	1.76718e+06	1.57006e+06	-0.170631	down	0.202287	0.621953	no
Jr01_04380_p1_family	108992857	P27140	VIT_14s0066g01210	Beta carbonic anhydrase 1, chloroplastic (AtbCA1; AtbetaCA1)	36815	4.0083e+07	3.25819e+07	2.7202e+07	2.87786e+07	2.03052e+07	2.03557e+07	3.3289e+07	2.31465e+07	-0.52425	down	0.120272	0.48747	no
Jr01_04520_p1	108992818	Q8LGG8	VIT_14s0066g01130	Universal stress protein A-like protein	19772	876237	755189	864165	704902	879491	862188	831863	815527	-0.0286142	down	0.891382	0.977218	no
Jr01_04530_p1	108999747	P36210	VIT_14s0066g01110	50S ribosomal protein L12-1, chloroplastic	22229	2.16531e+06	1.5366e+06	2.17664e+06	1.8263e+06	1.41826e+06	1.63499e+06	1.95952e+06	1.62652e+06	-0.268713	down	0.202135	0.621953	no
Jr01_04760_p1	109007255	Q9FNE2	VIT_14s0066g00960	Glutaredoxin-C2 (AtGrxC2)	11283	4.77848e+07	2.55703e+07	2.53791e+07	3.67952e+07	2.21556e+07	2.60403e+07	3.29114e+07	2.83304e+07	-0.216237	down	0.473489	0.834644	no
Jr01_04770_p1	109007257	Q9FNE2	VIT_14s0066g00960	Glutaredoxin-C2 (AtGrxC2)	11156	3.73005e+07	3.00112e+07	3.20453e+07	2.97394e+07	2.44121e+07	2.76398e+07	3.3119e+07	2.72638e+07	-0.280676	down	0.0738161	0.373025	no
Jr01_04780_p1	109007253	Q8LPJ5	VIT_14s0066g00950	Isocitrate dehydrogenase [NADP], chloroplastic/mitochondrial	52671	4.03011e+06	4.43893e+06	3.99577e+06	3.93826e+06	4.27158e+06	4.11659e+06	4.15494e+06	4.10881e+06	-0.0161055	down	0.883323	0.974735	no
Jr01_04790_p1	109007251	Q9S7G6	VIT_14s0066g00920	Polyribonucleotide nucleotidyltransferase 2, mitochondrial (AtmtPNPase)	106001	31213.5	22452.7	21826.7	20909.3	28364.7	29414.7	25164.3	26229.6	0.0598146	up	0.794874	0.946415	no
Jr01_05000_p1	109014441	Q9C8T9	VIT_14s0066g00610	Putative disease resistance protein At1g63350	100687	116401	95153.6	149424	152580	167860	160584	120326	160341	0.414194	up	0.0722648	0.36922	no
Jr01_05010_p1	109013843	F4IIS5	VIT_14s0066g00610	Kinesin-like protein KIN-5A	585301	364008	392262	513172	434364	548077	530158	423147	504200	0.252835	up	0.243465	0.665092	no
Jr01_05130_p1	109021647	Q8W034	VIT_14s0066g00480	Heterogeneous nuclear ribonucleoprotein 1 (hnRNP1)	38551	199878	204780	182450	194259	180285	184651	195702	186398	-0.070273	down	0.662207	0.902021	no
Jr01_05150_p1	109021652	Q9SI37	VIT_14s0066g00450	WRKY transcription factor 1	42982	4.99474e+06	4.45166e+06	5.37694e+06	4.22329e+06	5.26504e+06	5.07619e+06	4.94111e+06	4.85484e+06	-0.0254115	down	0.838629	0.959676	no
Jr01_05310_p1 (+1)	108982495	B0F9L4	VIT_13s0139g00160	Golgin candidate 6 (AtGC6)	101079	6260.31	4187.59	6950.08	6179.31	8720.44	5423.96	5799.33	6774.57	0.22424	up	0.486099	0.836506	no
Jr01_05410_p1	108982497	P17745	VIT_14s0066g00220	Elongation factor Tu, chloroplastic (EF-Tu)	52995	2.11688e+06	2.02049e+06	1.92441e+06	1.96408e+06	2.25191e+06	2.359e+06	2.02059e+06	2.19166e+06	0.117248	up	0.313579	0.726683	no
Jr01_05420_p1	108982502	Q9LY84	VIT_14s0066g00250	GDSL esterase/lipase At5g14450	42855	484840	336047	421820	333969	498054	423042	414236	418355	0.0142772	up	0.94807	0.993179	no
Jr01_05640_p1	109009657	Q9FGS0	VIT_14s0066g00140	RNA-binding protein CP31B, chloroplastic	32678	3.71663e+06	3.58227e+06	3.33093e+06	3.50994e+06	2.74722e+06	3.14083e+06	3.54328e+06	3.13266e+06	-0.177695	down	0.140557	0.524881	no
Jr01_05800_p1	109008918	Q8LB02	VIT_14s0219g00150	Succinate dehydrogenase [ubiquinone] iron-sulfur subunit 2, mitochondrial	34394	3.91614e+06	3.55672e+06	3.89549e+06	3.29927e+06	4.70222e+06	4.20579e+06	3.78945e+06	4.06909e+06	0.10272	up	0.499573	0.839479	no
Jr01_06020_p1	109019736	Q9FJI5	VIT_14s0171g00490	Glucose-6-phosphate 1-dehydrogenase, cytoplasmic isoform 2	59256	890752	1.09165e+06	817327	1.34503e+06	1.08542e+06	937729	933245	1.12272e+06	0.266675	up	0.206179	0.628615	no
Jr01_06040_p1	109019738	Q8H1Q2	VIT_14s0171g00460	Cytosolic Fe-S cluster assembly factor NBP35	38419	672833	700738	617125	555922	721987	749126	663565	675678	0.0260981	up	0.851946	0.964469	no
Jr01_06050_p1 (+1)	109019739	O04331	VIT_14s0171g00430	Prohibitin-3, mitochondrial (Atphb3)	31496	287132	153830	196112	211861	231856	231164	212358	224960	0.0831714	up	0.813135	0.952804	no
Jr01_06070_p2 (+1)	#N/A	O22898	VIT_14s0171g00420	Long chain acyl-CoA synthetase 1	14559	112737	91449.3	107904	103394	92267.7	102856	104030	99505.9	-0.0641453	down	0.709155	0.913834	no
Jr01_06090_p1	108982240	Q9ZU96	VIT_14s0171g00410	Ankyrin repeat-containing protein At2g01680	74710	1.57489e+06	1.70586e+06	1.38325e+06	2.95208e+06	1.54679e+06	1.37225e+06	1.55467e+06	1.95704e+06	0.33207	up	0.230633	0.648776	no
Jr01_06150_p1 (+2)	108984043	Q9FKS5	VIT_14s0171g00330	Cytochrome c1 2, heme protein, mitochondrial	33902	5.84087e+06	6.48232e+06	5.80701e+06	9.50647e+06	8.08343e+06	6.37746e+06	6.0434e+06	7.98912e+06	0.402676	up	0.0115398	0.11999	no
Jr01_06250_p1	109009176	Q9M1X0	VIT_14s0171g00220	Ribosome-recycling factor, chloroplastic (RRF)	34169	1.16347e+06	1.0321e+06	1.02301e+06	1.04285e+06	965343	1.03097e+06	1.07286e+06	1.01306e+06	-0.0827505	down	0.494885	0.838096	no
Jr01_06550_p1	109021880	Q9S850	VIT_14s0068g02110	Sulfite oxidase	43298	125788	108782	118592	147492	145929	134065	117721	142495	0.275545	up	0.0791138	0.384627	no
Jr01_06610_p1	109021872	P82874	VIT_14s0068g02030	Mitochondrial import receptor subunit TOM20-3	22363	123743	117759	134612	194299	134025	155228	125372	161184	0.362499	up	0.133389	0.5118	no
Jr01_06710_p1	109005636	Q96509	VIT_14s0068g01920	Peroxidase 55 (Atperox P55)	34461	5.60693e+06	6.60939e+06	5.67637e+06	7.56201e+06	5.59336e+06	6.24913e+06	5.96423e+06	6.46817e+06	0.117021	up	0.425096	0.807844	no
Jr01_06740_p1	109005641	Q9C7F5	VIT_01s0010g03790	Nuclear transport factor 2B (AtNTF2b; NTF-2)	18019	1.41382e+06	891308	1.04432e+06	1.21171e+06	1.14248e+06	1.09425e+06	1.11649e+06	1.14948e+06	0.0420128	up	0.874678	0.972741	no
Jr01_06870_p1	108984550	Q9LSD5	VIT_14s0068g01690	Transcription factor TCP20	34130	118552	104795	88574.1	110739	83845.9	78978.1	103974	91187.6	-0.18931	down	0.430765	0.8109	no
Jr01_06930_p1 (+1)	108984551	Q9LZH9	VIT_17s0000g00980	60S ribosomal protein L7a-2	29314	1.68795e+06	1.73016e+06	2.73454e+06	2.48624e+06	3.16365e+06	2.62692e+06	2.05089e+06	2.75894e+06	0.427866	up	0.0358863	0.247466	no
Jr01_07040_p1	109002750	Q93ZC5	VIT_14s0083g00110	Allene oxide cyclase 4, chloroplastic	30568	641094	607916	734691	767345	919222	753767	661234	813445	0.298884	up	0.0399099	0.25922	no
Jr01_07180_p1 (+3)	108979573	Q9FN03	VIT_14s0006g03240	Ultraviolet-B receptor UVR8	46279	2.02693e+06	1.97201e+06	2.11496e+06	2.09044e+06	1.99591e+06	2.03363e+06	2.03796e+06	2.03999e+06	0.00143593	up	0.988662	0.996945	no
Jr01_07220_p1 (+1)	108988028	Q96300	VIT_14s0006g03230	14-3-3-like protein GF14 nu	29732	2.50442e+07	3.19704e+07	3.10851e+07	3.24795e+07	2.6189e+07	2.58342e+07	2.93666e+07	2.81676e+07	-0.0601388	down	0.687109	0.906058	no
Jr01_07240_p1_family	108988025	Q9M888	VIT_14s0006g03200	T-complex protein 1 subunit zeta 1 (TCP-1-zeta 1)	62323	1.21752e+07	1.29232e+07	1.23562e+07	1.1552e+07	1.19383e+07	1.13352e+07	1.24849e+07	1.16085e+07	-0.105003	down	0.308234	0.723787	no
Jr01_07260_p1	108988169	Q84L31	VIT_14s0006g03040	Ubiquitin receptor RAD23c (AtRAD23c)	41003	1.72012e+06	2.03079e+06	1.90489e+06	2.00525e+06	1.5206e+06	1.60184e+06	1.88526e+06	1.70923e+06	-0.141419	down	0.319949	0.733316	no
Jr01_07280_p1 (+1)	108988114	P58223	VIT_14s0006g02960	KH domain-containing protein At4g18375	73550	76635.5	85010	80036.8	91146.5	66478.9	66960	80560.8	74861.8	-0.105848	down	0.617044	0.888007	no
Jr01_07310_p1	108988192	P10795	VIT_17s0000g03690	Ribulose bisphosphate carboxylase small chain 1A, chloroplastic (RuBisCO small subunit 1A)	20617	1.99892e+07	1.79458e+07	1.67394e+07	1.75338e+07	1.71732e+07	1.27789e+07	1.82248e+07	1.58287e+07	-0.203361	down	0.330666	0.739529	no
Jr01_07360_p1 (+1)	108988223	Q9C942	VIT_14s0006g02900	Caffeoylshikimate esterase	42884	35651	45468.7	41936.1	43833.9	54633.6	64407.8	41018.6	54291.7	0.404453	up	0.15731	0.54796	no
Jr01_07390_p1	108988136	Q9M885	VIT_14s0006g02830	40S ribosomal protein S7-2	22046	1.07858e+06	890529	1.19132e+06	1.62565e+06	1.38255e+06	1.15673e+06	1.05347e+06	1.38831e+06	0.398175	up	0.0286236	0.214111	no
Jr01_07400_p1	108988135	Q9M884	VIT_14s0006g02820	Mannose-6-phosphate isomerase 1	47807	2.84952e+06	3.23746e+06	2.8911e+06	2.49551e+06	3.06459e+06	3.11546e+06	2.99269e+06	2.89185e+06	-0.0494498	down	0.664601	0.902433	no
Jr01_07750_p1	108988024	Q9ZUK6	VIT_14s0006g02530	Non-specific lipid-transfer protein 7 (LTP 7)	12648	3.52789e+06	1.61395e+06	1.52646e+06	1.72287e+06	1.64857e+06	1.31903e+06	2.22276e+06	1.56349e+06	-0.507587	down	0.0786022	0.38418	no
Jr01_07880_p1	108988141	Q9LF46	VIT_14s0006g02240	2-hydroxyacyl-CoA lyase	61228	4.59617e+07	5.09009e+07	4.37495e+07	5.35393e+07	6.97911e+07	5.65608e+07	4.68707e+07	5.99637e+07	0.355404	up	0.0109324	0.116417	no
Jr01_07970_p1	108988153	Q9C8F1	VIT_14s0006g01990	Probable eukaryotic translation initiation factor 5-1 (eIF-5 1)	49227	377144	406641	413964	354098	445600	396790	399250	398829	-0.00151957	down	0.993499	0.997845	no
Jr01_08050_p1	108988170	P56795	VIT_17s0000g02610	50S ribosomal protein L22, chloroplastic	22631	81375.9	121542	82182.6	127510	70601.7	104275	95033.4	100795	0.0849206	up	0.762348	0.936693	no
Jr01_08070_p1	108988211	Q9SXJ6	VIT_14s0006g01880	ATP-dependent Clp protease proteolytic subunit 3, chloroplastic	38272	2.5753e+06	2.19116e+06	2.01764e+06	2.11472e+06	2.11475e+06	2.20582e+06	2.26137e+06	2.1451e+06	-0.0761515	down	0.508921	0.842966	no
Jr01_08110_p1	108988106	Q8W1X2	VIT_14s0006g01660	Pyridoxal kinase, N-terminally processed	38068	1.02611e+06	1.1451e+06	1.04786e+06	1.16653e+06	1.15913e+06	1.10986e+06	1.07302e+06	1.14517e+06	0.0938832	up	0.501236	0.840605	no
Jr01_08170_p1	108988100	Q8RY22	VIT_14s0006g01570	Protease Do-like 7	122539	250696	298004	181041	211324	210822	223151	243247	215099	-0.177418	down	0.527574	0.851724	no
Jr01_08320_p1	108987956	Q9LVH4	VIT_14s0006g01250	Protein C2-DOMAIN ABA-RELATED 4	18892	228646	243157	260511	277737	274139	295799	244105	282558	0.211047	up	0.230468	0.648776	no
Jr01_08330_p1	108988205	Q94AX2	VIT_14s0006g01240	Protein PTST, chloroplastic	33696	729266	561287	807382	616250	787643	842308	699312	748734	0.0985176	up	0.597537	0.881328	no
Jr01_08390_p1	108988174	Q8LE52	VIT_14s0006g00630	Glutathione S-transferase DHAR3, chloroplastic	31884	249900	214830	184381	223196	195313	223291	216371	213933	-0.0163446	down	0.927292	0.98891	no
Jr01_08620_p1	108988042	Q9FHQ3	VIT_13s0019g00860	15.7 kDa heat shock protein, peroxisomal (AtHsp15.7)	15820	80535.8	97413.9	84971.8	165184	73886.7	91089.9	87640.5	110054	0.328536	up	0.278935	0.702237	no
Jr01_08660_p1	108988099	Q56WN1	VIT_14s0006g00350	Glutamine synthetase cytosolic isozyme 1-1	43410	1.61325e+07	1.24658e+07	1.39669e+07	1.09873e+07	1.14088e+07	1.18947e+07	1.41884e+07	1.14303e+07	-0.311851	down	0.00555918	0.0721603	low
Jr01_08670_p1 (+1)	108988098	O81629	VIT_14s0006g00410	Protein KINESIN LIGHT CHAIN-RELATED 1	62764	119407	106581	148161	114021	92096	114184	124716	106767	-0.224185	down	0.257697	0.67867	no
Jr01_08720_p1	108988014	Q9ZTP3	VIT_14s0030g02240	Protein EIN4 (AtEIN4)	16201	241930	189636	192988	191529	171895	181072	208185	181499	-0.197904	down	0.344432	0.749668	no
Jr01_08730_p1	108988010	Q9FGI6	VIT_14s0006g02020	NADH dehydrogenase [ubiquinone] iron-sulfur protein 1, mitochondrial	81221	1.14527e+07	1.05572e+07	1.12032e+07	9.25577e+06	1.32328e+07	1.19975e+07	1.1071e+07	1.14953e+07	0.0542592	up	0.675385	0.904155	no
Jr01_09080_p1	108988189	P57751	VIT_04s0044g00710	UTP--glucose-1-phosphate uridylyltransferase 1	51618	7.12411e+07	6.74528e+07	6.74173e+07	6.10827e+07	6.57446e+07	6.39455e+07	6.87037e+07	6.35909e+07	-0.111567	down	0.286505	0.706916	no
Jr01_09120_p1	108988131	Q9SRZ6	VIT_04s0079g00530	Cytosolic isocitrate dehydrogenase [NADP]	46136	4.9941e+07	5.63877e+07	6.15502e+07	4.61184e+07	5.84304e+07	5.62345e+07	5.59597e+07	5.35944e+07	-0.0623034	down	0.663671	0.902433	no
Jr01_09130_p1	108988130	Q42521	VIT_01s0011g06600	Glutamate decarboxylase 1 (GAD 1)	56625	9.45486e+06	9.5992e+06	1.0107e+07	1.01794e+07	1.36196e+07	1.05435e+07	9.72036e+06	1.14475e+07	0.235953	up	0.119496	0.485315	no
Jr01_09270_p1	108988092	Q9M8R4	VIT_04s0079g00800	Protein DJ-1 homolog D (AtDJ1D)	45818	2.09325e+06	1.935e+06	2.28622e+06	1.73086e+06	2.37306e+06	2.17914e+06	2.10482e+06	2.09435e+06	-0.00719575	down	0.960904	0.99643	no
Jr01_09280_p1	108988093	Q9M8R4	VIT_04s0079g00800	Protein DJ-1 homolog D (AtDJ1D)	42155	6.25807e+06	8.14946e+06	6.05801e+06	5.48528e+06	7.89436e+06	7.1937e+06	6.82185e+06	6.85778e+06	0.00757949	up	0.966913	0.99643	no
Jr01_09320_p1_family	108988132	Q9FWA3	VIT_01s0010g01130	6-phosphogluconate dehydrogenase, decarboxylating 3	53787	3.9019e+07	3.66043e+07	3.83334e+07	3.60419e+07	5.27133e+07	4.01932e+07	3.79856e+07	4.29828e+07	0.178307	up	0.288677	0.706994	no
Jr01_09680_p1 (+1)	108988200	Q9SJ85	VIT_14s0083g01010	BTB/POZ domain-containing protein At2g04740	24689	1.15358e+06	1.22395e+06	1.49214e+06	797896	1.02441e+06	1.33582e+06	1.28989e+06	1.05271e+06	-0.293141	down	0.106387	0.455845	no
Jr01_09700_p1 (+1)	108988199	Q9FJ62	VIT_14s0083g01010	Glycerophosphodiester phosphodiesterase GDPDL4	28396	1.30774e+07	1.18209e+07	1.33081e+07	1.19469e+07	1.13744e+07	1.17566e+07	1.27355e+07	1.16926e+07	-0.123256	down	0.270389	0.691658	no
Jr01_09820_p1_family	108988255	O22666	VIT_14s0083g01100	UDP-arabinopyranose mutase 3	41008	95719.4	114200	99497.7	54727.1	114219	103438	103139	90794.8	-0.183911	down	0.536201	0.856922	no
Jr01_09990_p1	#N/A	Q9LH43	No Vitis hit	Protein RALF-like 27	13274	92250.5	69524	54345.5	86693.2	61458.1	55418.6	72040	67856.6	-0.0863082	down	0.724064	0.919479	no
Jr01_10040_p1	108988123	Q9SCZ4	VIT_14s0068g00090	Receptor-like protein kinase FERONIA	99916	589414	518199	562086	617362	618298	641940	556566	625867	0.169302	up	0.215087	0.63708	no
Jr01_10460_p1	108988222	Q9LLC1	VIT_14s0108g01660	Biotin carboxyl carrier protein of acetyl-CoA carboxylase 2, chloroplastic (AtBCCP2; BCCP-2)	29032	145027	135016	279414	136871	177642	163645	186486	159386	-0.226538	down	0.366746	0.766678	no
Jr01_10480_p1	108988159	Q42290	VIT_14s0108g01650	Probable mitochondrial-processing peptidase subunit beta, mitochondrial	58757	4.14988e+06	4.31534e+06	4.38698e+06	5.14958e+06	4.48691e+06	4.3515e+06	4.28406e+06	4.66266e+06	0.122174	up	0.285993	0.706916	no
Jr01_10500_p1	108988231	Q9FNP8	VIT_17s0000g06980	40S ribosomal protein S19-3	15922	5.70108e+06	3.78897e+06	5.36179e+06	4.3038e+06	5.73862e+06	4.98136e+06	4.95061e+06	5.00793e+06	0.0166058	up	0.925283	0.988863	no
Jr01_10530_p1_family	#N/A	Q9LF33	VIT_17s0000g06960	UDP-glucose 6-dehydrogenase 3 (UDP-Glc dehydrogenase 3; UDP-GlcDH 3; UDPGDH 3)	52964	1.44077e+06	1.26774e+06	1.24933e+06	1.31887e+06	1.75565e+06	1.47325e+06	1.31928e+06	1.51592e+06	0.200443	up	0.307401	0.723769	no
Jr01_10590_p1	108988119	Q9LIB2	VIT_14s0108g01560	Alpha-glucan phosphorylase 1 (AtPHS1)	111871	791232	731279	785955	936851	1.27539e+06	830498	769489	1.01425e+06	0.398437	up	0.0494024	0.291569	no
Jr01_10650_p1	108988124	Q9LF37	VIT_14s0108g01500	Chaperone protein ClpB3, chloroplastic	105144	498454	455650	401876	548322	433565	432659	451993	471515	0.0610038	up	0.758394	0.934638	no
Jr01_10990_p1	108987414	Q9LVA0	VIT_16s0022g00640	BAG family molecular chaperone regulator 7	48358	99571.3	105394	80395.3	148191	63743.6	71203	95120.2	94379.2	-0.011283	down	0.977484	0.99643	no
Jr01_11030_p1	108987422	Q39041	VIT_16s0022g00670	Acid beta-fructofuranosidase 4, vacuolar (At beta fruct4; AtBETAFRUCT4)	73715	1.40571e+07	1.34949e+07	1.25252e+07	1.57976e+07	1.26244e+07	1.09024e+07	1.33591e+07	1.31081e+07	-0.0273585	down	0.881168	0.974286	no
Jr01_11070_p1	108987393	Q9STY5	VIT_16s0022g00860	Pectinesterase inhibitor 11	21438	109711	56238.6	89341.6	55499.2	106130	114400	85096.9	92009.9	0.112683	up	0.733035	0.921105	no
Jr01_11120_p1 (+4)	108987390	Q6NMK6	VIT_16s0022g00980	Probable UMP-CMP kinase 2	26651	73310.9	95953.6	80264.3	96860.2	68767.2	96968.3	83176.3	87531.9	0.0736362	up	0.754672	0.932551	no
Jr01_11200_p1	108987408	P49200	VIT_16s0022g01460	40S ribosomal protein S20-1	13789	568915	433354	560680	454385	419103	492815	520983	455434	-0.193994	down	0.387016	0.7835	no
Jr01_11230_p1	#N/A	P59224	VIT_15s0048g00670	40S ribosomal protein S13-2	17179	487370	384926	655285	373676	635125	935305	509194	648035	0.347858	up	0.216851	0.638498	no
Jr01_11250_p1	108987405	Q9FHM7	VIT_16s0022g01690	Hypersensitive-induced response protein 4 (AtHIR4)	32390	312715	344699	338931	365033	355583	346952	332115	355856	0.0996113	up	0.553997	0.86354	no
Jr01_11420_p1	108998661	Q9SE33	VIT_16s0022g02040	Cysteine and histidine-rich domain-containing protein RAR1	28070	989998	852568	861689	742705	912480	924478	901418	859888	-0.0680486	down	0.651172	0.89946	no
Jr01_11470_p1	108998583	Q9FLI7	VIT_16s0022g02070	CDGSH iron-sulfur domain-containing protein NEET (At-NEET)	13173	3.21899e+06	2.38245e+06	1.84005e+06	3.54022e+06	1.83063e+06	1.83581e+06	2.4805e+06	2.40222e+06	-0.0462585	down	0.862796	0.968052	no
Jr01_11490_p1	108998669	Q6NPM5	VIT_16s0022g02100	Embryo-specific protein ATS3B	20485	448298	588305	512047	606110	657362	471493	516217	578322	0.163895	up	0.465182	0.827823	no
Jr01_11610_p1	108998662	Q9LVB8	VIT_16s0022g02300	Probable carboxylesterase 120	42248	128926	149801	116870	190545	219005	168018	131866	192523	0.545959	up	0.00387127	0.0588276	low
Jr01_11640_p1	108998598	Q9SCY0	VIT_16s0022g02320	Phosphoglucomutase, chloroplastic (PGM)	69278	3.9805e+06	3.14104e+06	4.23531e+06	3.94401e+06	5.68293e+06	4.56941e+06	3.78562e+06	4.73211e+06	0.321957	up	0.0703677	0.363471	no
Jr01_11690_p1	108998652	Q9FLH8	VIT_16s0022g02340	Probable fructokinase-7	45206	7.80468e+06	9.18034e+06	8.2491e+06	7.51464e+06	8.65817e+06	8.9348e+06	8.41137e+06	8.3692e+06	-0.00725056	down	0.947284	0.993035	no
Jr01_11780_p1	108998560	Q9FJ95	VIT_16s0100g00290	Sorbitol dehydrogenase	39186	142888	71040.6	129293	64501.6	110637	142560	114407	105899	-0.111485	down	0.732959	0.921105	no
Jr01_11790_p1	108998559	Q9FJ95	VIT_16s0100g00300	Sorbitol dehydrogenase	39501	1.4413e+06	1.24825e+06	1.38938e+06	1.17092e+06	1.30817e+06	1.20483e+06	1.35964e+06	1.22797e+06	-0.146946	down	0.210925	0.635125	no
Jr01_12170_p1	108998526	Q9SGQ0	VIT_16s0100g01210	Transcription factor VOZ1	23491	245913	377726	234232	371452	234732	231826	285957	279337	-0.0337921	down	0.935104	0.98938	no
Jr01_12180_p1 (+1)	108998655	Q9LTK0	VIT_16s0100g01230	Protein phosphatase inhibitor 2 (AtI-2; IPP-2)	21519	1.18628e+06	1.24726e+06	1.21081e+06	1.21358e+06	902224	1.0916e+06	1.21478e+06	1.06914e+06	-0.184253	down	0.156802	0.547659	no
Jr01_12240_p1	108998597	Q9XFM6	VIT_16s0100g01280	Membrane steroid-binding protein 1 (AtMP1)	23506	5.32365e+06	5.34862e+06	5.26834e+06	4.78485e+06	5.58348e+06	4.79837e+06	5.31354e+06	5.05557e+06	-0.0717991	down	0.62709	0.888783	no
Jr01_12320_p1 (+1)	108998646	Q9FFA5	VIT_16s0050g00080	Remorin 1.4 (AtREM1.4)	30771	843840	700152	490187	771786	489123	642082	678060	634330	-0.096178	down	0.688981	0.906199	no
Jr01_12410_p2 (+1)	#N/A	Q9LTE3	VIT_16s0050g00140	Heavy metal-associated isoprenylated plant protein 12 (AtHIP12)	11900	4.18816e+06	4.51512e+06	4.63973e+06	4.13751e+06	3.47906e+06	3.43799e+06	4.44767e+06	3.68485e+06	-0.271442	down	0.0217395	0.177865	no
Jr01_12550_p1	108998580	F4JVN6	VIT_16s0050g00490	Tripeptidyl-peptidase 2	151468	303059	452024	313805	387682	363231	389738	356296	380217	0.0937457	up	0.601296	0.882663	no
Jr01_12610_p1 (+1)	108998567	Q9FHN8	VIT_16s0050g00600	Kinesin-like protein KIN-14E	106619	7.86893e+06	7.50506e+06	6.57969e+06	7.26846e+06	8.07923e+06	7.62387e+06	7.31789e+06	7.65719e+06	0.0653869	up	0.527315	0.851724	no
Jr01_12710_p1 (+2)	108998588	O81148	VIT_10s0042g00070	Proteasome subunit alpha type-4-A	27207	1.40096e+07	1.50365e+07	1.36447e+07	1.288e+07	1.0835e+07	1.23455e+07	1.42303e+07	1.20202e+07	-0.243508	down	0.0296855	0.218759	no
Jr01_12800_p1	108998554	Q9LSY6	VIT_06s0004g06390	UDP-glycosyltransferase 71B6	53135	857288	884514	908984	906797	1.43823e+06	1.22138e+06	883595	1.1888e+06	0.42805	up	0.0339034	0.238785	no
Jr01_12810_p1	108998665	Q9LML7	VIT_06s0004g06390	UDP-glycosyltransferase 71C3	52286	11279.7	12214.1	13140.8	11759.2	15495.6	14189.9	12211.5	13814.9	0.177979	up	0.437901	0.815445	no
Jr01_12900_p1	108998593	Q9LSY6	VIT_06s0004g06390	UDP-glycosyltransferase 71B6	53495	4.3118e+06	4.94305e+06	5.60613e+06	6.7394e+06	7.89502e+06	6.0955e+06	4.95366e+06	6.90997e+06	0.480185	up	0.00769156	0.0901206	low
Jr01_12930_p1	108998563	Q9ZV56	VIT_03s0017g01980	Choline-phosphate cytidylyltransferase 1 (AtCCT1)	37384	229487	252325	243418	261515	195844	198113	241744	218491	-0.145905	down	0.413904	0.803467	no
Jr01_13240_p1	108996274	Q8L7E5	VIT_03s0017g01690	WPP domain-interacting tail-anchored protein 1	155124	1.28875e+07	1.46554e+07	1.34438e+07	1.42276e+07	1.7905e+07	1.52544e+07	1.36622e+07	1.57957e+07	0.209337	up	0.112882	0.470975	no
Jr01_13260_p1	108996394	P51419	VIT_01s0011g01820	60S ribosomal protein L27-3	15633	574544	580151	857564	664266	795678	796503	670753	752149	0.165238	up	0.42337	0.807309	no
Jr01_13400_p1	108996350	Q9SLH0	VIT_01s0011g01690	ETHYLENE INSENSITIVE 3-like 1 protein	56056	110043	96680.5	109353	118223	122174	108054	105359	116150	0.140681	up	0.391157	0.787365	no
Jr01_13410_p1	108996314	B9DGD6	VIT_14s0068g00640	Acetyl-coenzyme A synthetase, chloroplastic/glyoxysomal	87576	533037	616965	538174	569029	745938	623902	562725	646290	0.19975	up	0.256723	0.67867	no
Jr01_13580_p1	108996282	Q9LF97	VIT_07s0031g02750	CBS domain-containing protein CBSCBSPB3	58005	212509	202425	175362	220940	176971	211417	196765	203109	0.0457805	up	0.821201	0.954583	no
Jr01_13650_p1 (+1)	108996341	Q93Y09	VIT_08s0040g01140	Serine carboxypeptidase-like 45	53975	344517	324564	387471	369388	333102	313782	352184	338757	-0.0560786	down	0.696952	0.908233	no
Jr01_13730_p1 (+2)	108996365	Q8W033	VIT_07s0031g02630	Aldehyde dehydrogenase family 3 member I1, chloroplastic (AtALDH3; Ath-ALDH3)	62482	568005	446285	446970	575228	684578	537544	487086	599117	0.298659	up	0.0512178	0.297446	no
Jr01_13780_p1	108996212	Q9FN08	VIT_07s0031g02480	Beta-galactosidase 10 (Lactase 10)	96667	989785	785385	1.03997e+06	773163	930011	809485	938380	837553	-0.163991	down	0.341157	0.747422	no
Jr01_13800_p1	108996216	F4KHI3	VIT_07s0031g02460	Protein VARIATION IN COMPOUND TRIGGERED ROOT groInfh response	36473	86536.4	77284.5	84904.1	127453	83353.5	87299.5	82908.3	99368.7	0.261274	up	0.206117	0.628615	no
Jr01_13840_p1	108996278	Q0WQ57	VIT_07s0031g02350	Auxilin-related protein 2	107636	182639	175336	143971	179066	174586	154141	167316	169264	0.0167058	up	0.913959	0.984331	no
Jr01_13850_p1	108996338	Q9FN03	VIT_07s0031g02560	Ultraviolet-B receptor UVR8	46927	499781	466115	553357	459047	595526	562215	506418	538929	0.0897683	up	0.60385	0.883422	no
Jr01_13890_p1	108996374	Q9FY89	VIT_12s0055g00780	Vacuolar protein sorting-associated protein 20 homolog 2 (AtVPS20-2)	24889	137578	159509	163284	213402	197678	190170	153457	200417	0.385167	up	0.123192	0.49526	no
Jr01_13900_p1	108996352	P57681	VIT_07s0031g02490	Farnesylcysteine lyase	59092	219148	149487	207159	176998	245756	205107	191931	209287	0.12489	up	0.561438	0.865845	no
Jr01_14030_p1	108996333	Q8RX26	VIT_04s0044g01620	E3 ubiquitin-protein ligase RGLG3	46114	2.29726e+06	2.52826e+06	2.10024e+06	2.18978e+06	2.24036e+06	2.26544e+06	2.30859e+06	2.23186e+06	-0.0487637	down	0.769848	0.938851	no
Jr01_14210_p1	108996257	Q84JL2	VIT_04s0044g01490	2-oxoisovalerate dehydrogenase subunit alpha 2, mitochondrial	54018	475688	444492	433587	490058	429885	443361	451256	454435	0.0101277	up	0.93671	0.990314	no
Jr01_14220_p1	108996258	Q42546	VIT_04s0044g01480	SAL1 phosphatase	42628	5.90272e+06	6.68884e+06	5.82922e+06	7.09864e+06	5.10361e+06	5.5261e+06	6.14026e+06	5.90945e+06	-0.0552765	down	0.677859	0.905397	no
Jr01_14350_p1	#N/A	Q9LF24	VIT_14s0068g00040	Protein LONGIFOLIA 1	14356	213786	186647	221728	228823	177491	232592	207387	212969	0.0383179	up	0.842988	0.96134	no
Jr01_14540_p1	#N/A	F4HRS2	VIT_09s0002g01610	Protein SWEETIE	43554	5.14624e+06	5.98604e+06	4.48406e+06	4.30044e+06	4.73343e+06	4.10316e+06	5.20545e+06	4.37901e+06	-0.249417	down	0.0853676	0.401504	no
Jr01_14600_p1 (+1)	108996301	P25873	VIT_13s0019g04930	50S ribosomal protein L15, chloroplastic	30175	29572.9	19406.6	44476.9	22875.8	43366	43157.1	31152.1	36466.3	0.227232	up	0.508704	0.842959	no
Jr01_14610_p1	108996366	Q9LVW7	VIT_04s0044g00550	Carbamoyl-phosphate synthase small chain, chloroplastic	46993	1.0676e+06	1.01358e+06	1.04985e+06	1.12854e+06	1.15458e+06	1.05104e+06	1.04368e+06	1.11138e+06	0.0906807	up	0.402829	0.796039	no
Jr01_14630_p1 (+5)	#N/A	P53492	VIT_04s0044g00580	Actin-7	41695	1.47641e+07	1.70867e+07	1.56577e+07	1.60114e+07	1.91928e+07	1.85158e+07	1.58362e+07	1.79067e+07	0.177273	up	0.176541	0.585328	no
Jr01_14820_p1	108991557	Q39202	VIT_04s0044g00820	G-type lectin S-receptor-like serine/threonine-protein kinase RLK1	49449	345623	357863	449825	290301	330515	285815	384437	302210	-0.347194	down	0.0501624	0.294639	no
Jr01_15230_p1	108994266	P42734	VIT_04s0044g00190	Probable cinnamyl alcohol dehydrogenase 9 (AtCAD9)	39028	1.97966e+06	1.19218e+06	1.52174e+06	1.09438e+06	1.34196e+06	1.5034e+06	1.56453e+06	1.31325e+06	-0.25259	down	0.154933	0.545564	no
Jr01_15330_p1 (+1)	#N/A	Q9FIB6	VIT_07s0031g01970	26S proteasome non-ATPase regulatory subunit 12 homolog A	50643	83390.9	108773	96535.2	104303	127597	95667.6	96233.1	109189	0.182229	up	0.361491	0.760914	no
Jr01_15660_p1	109005358	Q9LS48	VIT_07s0031g01760	protein SLOW GREEN 1, chloroplastic	42620	40027.4	38372.6	33591.8	37811.9	33442.1	36634.4	37330.6	35962.8	-0.0538538	down	0.804215	0.950132	no
Jr01_15670_p1	109005359	Q9SJ12	VIT_07s0031g01740	Probable ATP synthase 24 kDa subunit, mitochondrial	27659	2.74456e+07	2.79529e+07	2.88398e+07	2.45075e+07	2.36419e+07	2.60787e+07	2.80794e+07	2.47427e+07	-0.18251	down	0.084317	0.400131	no
Jr01_15820_p1	108983550	Q8L8Q8	VIT_04s0069g00960	Uncharacterized protein At5g64816	14070	140430	140726	148042	166677	150731	134338	143066	150582	0.0738651	up	0.787593	0.944641	no
Jr01_16190_p1	108982628	Q940M2	VIT_07s0031g01330	Alanine--glyoxylate aminotransferase 2 homolog 1, mitochondrial	51763	1.48798e+06	1.10332e+06	1.51623e+06	990753	1.6614e+06	1.58663e+06	1.36918e+06	1.41293e+06	0.0453776	up	0.844917	0.962159	no
Jr01_16270_p1_family	109013259	Q93VH6	VIT_07s0031g01210	GRF1-interacting factor 3 (AtGIF3)	80579	5.20026e+06	4.59794e+06	4.7151e+06	4.59162e+06	4.28138e+06	4.65364e+06	4.83777e+06	4.50888e+06	-0.101572	down	0.317537	0.730557	no
Jr01_16350_p1	109013257	Q0WV13	VIT_07s0031g01190	Probable galacturonosyltransferase 13	71145	6.87378e+06	6.32597e+06	7.08362e+06	6.53773e+06	6.76475e+06	6.92086e+06	6.76113e+06	6.74111e+06	-0.00427696	down	0.969517	0.99643	no
Jr01_16450_p1	109013250	Q9SIE1	VIT_07s0031g00980	Bifunctional aspartate aminotransferase and glutamate/aspartate-prephenate aminotransferase (AtAAT; AtPPA-AT)	51835	1.25372e+06	1.2981e+06	1.24739e+06	1.22995e+06	1.75487e+06	1.33571e+06	1.2664e+06	1.44018e+06	0.18551	up	0.242453	0.663936	no
Jr01_16510_p1	109013246	Q5PP32	VIT_00s0357g00020	WAT1-related protein At3g45870	28487	2.82986e+06	3.06251e+06	2.8033e+06	2.8273e+06	2.40006e+06	2.5984e+06	2.89856e+06	2.60858e+06	-0.152069	down	0.188151	0.60415	no
Jr01_16780_p1	109013228	Q9XEE2	VIT_18s0001g05530	Annexin D2	36457	2.61074e+07	3.36109e+07	4.04549e+07	3.25411e+07	4.1353e+07	3.54229e+07	3.33911e+07	3.6439e+07	0.126022	up	0.488299	0.837159	no
Jr01_17040_p1_family	109022023	Q9SJZ7	VIT_00s0324g00040	Chaperone protein dnaJ A6, chloroplastic (atDjA6)	47985	1.65596e+06	1.42037e+06	1.36164e+06	1.64658e+06	1.43146e+06	1.27086e+06	1.47933e+06	1.44963e+06	-0.0292499	down	0.827699	0.957095	no
Jr01_17060_p1	109022019	Q680K2	VIT_00s0391g00020	Haloacid dehalogenase-like hydrolase domain-containing protein At4g39970	35529	604638	551407	510375	512793	470635	472098	555473	485175	-0.195211	down	0.235851	0.657402	no
Jr01_17130_p1	109014561	Q9LX90	VIT_00s1351g00010	Polyadenylate-binding protein 3 (AtPabN2; AtPabN3; Poly(A)-binding protein 3)	25381	81665.1	84674.5	106271	108752	85867.1	86055	90870.3	93557.9	0.0420506	up	0.883558	0.974735	no
Jr01_17180_p1	109011145	Q9SJZ2	VIT_07s0191g00050	Peroxidase 17 (Atperox P17)	37311	215211	266555	160675	298187	224041	201138	214147	241122	0.171163	up	0.452383	0.821073	no
Jr01_17230_p1 (+3)	#N/A	P59169	VIT_18s0001g13680	Histone H3.3	15406	91962	66443.7	87120.7	83464.4	110958	88137.4	81842.1	94186.5	0.202677	up	0.368975	0.767749	no
Jr01_17400_p1 (+1)	108989049	Q9FLT9	VIT_07s0095g00730	Chloroplastic import inner membrane translocase subunit HP30-2	22860	546245	480205	470033	426488	437158	461562	498827	441736	-0.175356	down	0.197553	0.617372	no
Jr01_17670_p1	109006027	O48845	VIT_07s0005g06290	Cytochrome b5 isoform B (AtCb5-B)	14840	1.72829e+06	1.62597e+06	1.84218e+06	2.31081e+06	2.09647e+06	1.55571e+06	1.73215e+06	1.98766e+06	0.19851	up	0.254314	0.67641	no
Jr01_17830_p1	109006041	Q8LDV3	VIT_07s0005g05850	Uncharacterized protein At4g13200, chloroplastic	23550	4.12138e+06	2.83145e+06	3.8479e+06	3.01723e+06	2.69957e+06	3.17305e+06	3.60024e+06	2.96328e+06	-0.280897	down	0.261265	0.681311	no
Jr01_17840_p1 (+2)	109006042	Q9MAS5	VIT_07s0005g05790	Putative vesicle-associated membrane protein 726 (AtVAMP726)	24911	161155	187057	172401	188757	196278	168145	173538	184393	0.0875361	up	0.777466	0.940265	no
Jr01_17920_p1	109006047	Q56WD9	VIT_05s0051g00720	3-ketoacyl-CoA thiolase 2, peroxisomal	35193	6.19192e+06	5.52823e+06	4.93486e+06	6.06608e+06	5.60592e+06	6.68993e+06	5.55167e+06	6.12064e+06	0.140761	up	0.24479	0.666232	no
Jr01_18060_p1	#N/A	Q9SL67	VIT_07s0005g05160	26S proteasome regulatory subunit 4 homolog B	52676	403076	283665	297248	226922	310991	316131	327996	284681	-0.204332	down	0.276863	0.699999	no
Jr01_18120_p1	109006063	P29197	VIT_05s0051g00340	Chaperonin CPN60, mitochondrial	61478	2.34879e+07	2.09776e+07	2.18846e+07	1.98534e+07	2.06308e+07	2.08095e+07	2.21167e+07	2.04313e+07	-0.114358	down	0.221644	0.641668	no
Jr01_18180_p1	109006066	Q9MAU6	VIT_12s0059g01560	Protein disulfide-isomerase like 2-2 (AtPDIL2-2)	47913	8.95162e+06	9.4507e+06	8.57324e+06	7.59057e+06	9.33196e+06	9.35159e+06	8.99185e+06	8.75804e+06	-0.0380099	down	0.736831	0.922665	no
Jr01_18300_p1	109006073	Q06588	VIT_12s0059g01380	1-aminocyclopropane-1-carboxylate oxidase 4 (ACC oxidase)	36603	2.4065e+06	2.73069e+06	2.5016e+06	1.81396e+06	1.92261e+06	2.1257e+06	2.54626e+06	1.95409e+06	-0.381886	down	0.00536858	0.071798	low
Jr01_18510_p1	109001804	Q7Y175	VIT_12s0059g01200	Plant UBX domain-containing protein 5 (PUX5)	47140	130360	130262	110924	153663	106392	124242	123849	128099	0.0486821	up	0.827378	0.957095	no
Jr01_18590_p1	108983016	F4IAG2	VIT_12s0059g01100	Starch synthase 3, chloroplastic/amyloplastic (AtSS3)	63853	19765.2	14647.9	23273.4	12924.2	18813	20241.9	19228.8	17326.4	-0.150299	down	0.708911	0.913834	no
Jr01_18740_p1	108980651	Q84WK4	VIT_12s0059g00890	Carboxylesterase SOBER1	29958	1.34182e+07	1.28447e+07	1.45035e+07	1.29232e+07	1.19825e+07	1.22096e+07	1.35888e+07	1.23718e+07	-0.135369	down	0.218458	0.639035	no
Jr01_18800_p1 (+1)	109014304	Q8H107	VIT_10s0116g01480	Dihydrolipoyllysine-residue succinyltransferase component of 2-oxoglutarate dehydrogenase complex 2, mitochondrial	51660	1.85612e+07	1.78564e+07	1.92691e+07	1.5444e+07	1.65568e+07	1.88341e+07	1.85622e+07	1.69449e+07	-0.131515	down	0.257949	0.67867	no
Jr01_19040_p1	109006857	Q9SIB9	VIT_19s0090g00460	Aconitate hydratase 3, mitochondrial (Aconitase 3; mACO1)	109470	3.03866e+07	3.06053e+07	2.94082e+07	2.8242e+07	3.98242e+07	3.30271e+07	3.01334e+07	3.36978e+07	0.161291	up	0.233027	0.651969	no
Jr01_19080_p1	108985202	O23049	VIT_12s0059g02250	50S ribosomal protein L6, chloroplastic	25102	333648	219275	267227	299029	240531	260849	273383	266803	-0.0351489	down	0.83086	0.958139	no
Jr01_19230_p1	108985258	Q9SRV7	VIT_12s0059g02340	Putative syntaxin-131 (AtSYP131)	34490	944765	924896	954455	965136	1.11445e+06	1.0318e+06	941372	1.03713e+06	0.139759	up	0.38145	0.780186	no
Jr01_19290_p1	109020700	O23044	VIT_12s0059g02420	Peroxidase 3 (Atperox P3)	35449	150313	78075.3	119978	110742	146003	149566	116122	135437	0.221978	up	0.46101	0.825207	no
Jr01_19300_p1	109020391	Q9LTT8	VIT_04s0008g05590	Enhancer of mRNA-decapping protein 4	23752	1.2343e+07	7.38952e+06	1.04031e+07	9.97337e+06	9.06831e+06	8.21763e+06	1.00452e+07	9.08644e+06	-0.144723	down	0.623738	0.888783	no
Jr01_19920_p1 (+1)	108991988	Q9ZR07	VIT_12s0134g00410	Frataxin, mitochondrial (Fxn)	21422	502687	485626	545319	540836	369846	495058	511210	468580	-0.125621	down	0.429086	0.810607	no
Jr01_19950_p1	108991991	Q8VYN9	VIT_12s0134g00430	Universal stress protein PHOS32	27004	2.79981e+06	2.53017e+06	2.42385e+06	2.5008e+06	2.81367e+06	2.96391e+06	2.58461e+06	2.75946e+06	0.0944395	up	0.402229	0.796039	no
Jr01_20130_p1	109003966	Q9SKT0	VIT_12s0057g00020	Protein THYLAKOID FORMATION 1, chloroplastic	33739	1.91931e+06	1.78365e+06	1.43404e+06	1.66961e+06	1.63509e+06	1.78042e+06	1.71233e+06	1.69504e+06	-0.0146436	down	0.912439	0.984037	no
Jr01_20780_p1	109013327	O48741	VIT_12s0059g00270	Protochlorophyllide reductase C, chloroplastic (PCR C)	43416	743290	609753	725381	575250	741576	629292	692808	648706	-0.0948919	down	0.520974	0.848425	no
Jr01_20790_p1_family	109013326	O80474	VIT_12s0059g00210	Methylesterase 4 (AtMES4)	35062	2.57434e+07	2.44845e+07	2.44067e+07	2.77256e+07	2.43528e+07	2.41707e+07	2.48782e+07	2.54164e+07	0.0308774	up	0.787939	0.944641	no
Jr01_20870_p1	109004364	Q9SKU1	VIT_00s0370g00020	Clathrin light chain 1	39992	197783	308431	186049	326411	192816	209483	230754	242904	0.0740264	up	0.795507	0.946428	no
Jr01_21090_p1	108999646	F4JIF4	VIT_12s0028g03730	Protein NETWORKED 1B	58129	662606	581956	630089	537673	586854	640363	624884	588297	-0.0870438	down	0.565398	0.865845	no
Jr01_21140_p1	108999571	Q9LUQ5	VIT_12s0028g03630	Probable ubiquitin-conjugating enzyme E2 25	59861	155663	206332	151528	201831	182055	157011	171174	180299	0.0749288	up	0.686265	0.906058	no
Jr01_21320_p1 (+2)	108999445	P57742	VIT_12s0028g03430	Probable prefoldin subunit 5	57516	50142.4	75263.7	50698.1	72302.2	47239.5	76404.1	58701.4	65315.3	0.154026	up	0.647435	0.89778	no
Jr01_21480_p1 (+1)	108986641	Q93YW5	VIT_12s0028g03310	Probable protein phosphatase 2C 58 (AtPP2C58)	35077	1.57701e+06	1.91893e+06	1.37837e+06	1.93862e+06	1.41297e+06	1.48107e+06	1.62477e+06	1.61089e+06	-0.0123803	down	0.941187	0.991708	no
Jr01_21570_p1 (+1)	109001447	Q9XJ27	VIT_18s0001g11750	30S ribosomal protein S9, chloroplastic	22641	98937.8	61717.3	87989.6	84307.9	86527.9	85022.9	82881.5	85286.2	0.0412614	up	0.828434	0.957136	no
Jr01_21590_p1 (+1)	109001448	O49453	VIT_12s0028g03180	Uncharacterized protein At4g28440	16576	1.10137e+06	960797	1.00581e+06	1.2973e+06	886967	842309	1.02266e+06	1.00886e+06	-0.019603	down	0.923014	0.988197	no
Jr01_21720_p1_family	108983480	P31168	No Vitis hit	Dehydrin COR47	29020	1.53809e+06	2.27272e+06	1.30621e+06	2.63195e+06	1.06606e+06	1.70855e+06	1.70568e+06	1.80219e+06	0.0794048	up	0.810606	0.952804	no
Jr01_22190_p1	108993691	O23193	VIT_07s0031g00200	CBS domain-containing protein CBSX1, chloroplastic	29808	1.37937e+06	687189	1.31208e+06	803496	972702	1.19786e+06	1.12621e+06	991352	-0.184012	down	0.559348	0.865664	no
Jr01_22440_p1	109000458	Q681Q7	VIT_12s0028g02380	Uncharacterized protein At1g03900	42237	2.51646e+06	2.13603e+06	2.59529e+06	2.2898e+06	2.1758e+06	2.31772e+06	2.41593e+06	2.2611e+06	-0.0955482	down	0.400429	0.796039	no
Jr01_22460_p1	108982864	Q05758	VIT_12s0028g02340	Ketol-acid reductoisomerase, chloroplastic	63240	5.62261e+06	5.43646e+06	5.16355e+06	4.01429e+06	5.46127e+06	5.2875e+06	5.40754e+06	4.92102e+06	-0.136015	down	0.384569	0.781896	no
Jr01_22610_p1	108981803	Q96299	VIT_19s0014g01420	14-3-3-like protein GF14 mu	29364	1.60633e+07	1.79223e+07	1.56069e+07	1.39797e+07	1.54308e+07	1.64901e+07	1.65308e+07	1.53002e+07	-0.111607	down	0.345585	0.750428	no
Jr01_22800_p1	108993502	Q9SHJ6	VIT_12s0142g00180	Peroxisomal and mitochondrial division factor 2	37983	8.15356e+06	8.13959e+06	8.46788e+06	7.83063e+06	7.91651e+06	8.45735e+06	8.25368e+06	8.06816e+06	-0.0327968	down	0.784303	0.942018	no
Jr01_22810_p1 (+1)	108993501	Q9SK02	VIT_12s0142g00190	DNA repair protein RAD51 homolog 2 (AtRAD51B)	30887	1.41712e+06	1.70279e+06	1.32835e+06	1.74913e+06	1.26235e+06	1.34364e+06	1.48275e+06	1.45171e+06	-0.030527	down	0.854989	0.965326	no
Jr01_22950_p1	#N/A	Q8RXD4	VIT_12s0028g00200	Protein BREAST CANCER SUSCEPTIBILITY 1 homolog (AtBRCA1)	31067	183724	189600	161033	230675	150933	153442	178119	178350	0.00187082	up	0.992222	0.997845	no
Jr01_23160_p1 (+1)	109009609	Q9SCL7	VIT_04s0008g03050	Acetylglutamate kinase, chloroplastic	41038	5.55366e+06	6.51234e+06	5.49236e+06	5.26003e+06	5.34065e+06	5.71182e+06	5.85279e+06	5.4375e+06	-0.10618	down	0.312724	0.726145	no
Jr01_23370_p1	109019209	P93836	VIT_12s0028g00710	4-hydroxyphenylpyruvate dioxygenase	57115	4.52367e+06	4.78872e+06	3.99472e+06	4.37088e+06	4.00574e+06	4.76008e+06	4.43571e+06	4.3789e+06	-0.0185954	down	0.889303	0.975355	no
Jr01_23380_p1	109019217	Q9LNJ3	VIT_12s0028g00610	Aspartyl protease family protein 2	62106	497211	573219	565935	554585	521781	567254	545455	547873	0.00638276	up	0.972855	0.99643	no
Jr01_23390_p1 (+2)	109019225	Q9C8L4	VIT_12s0028g00630	Persulfide dioxygenase ETHE1 homolog, mitochondrial	32878	2.22526e+06	2.81246e+06	2.09761e+06	2.55647e+06	2.03073e+06	1.96817e+06	2.37844e+06	2.18512e+06	-0.122304	down	0.544195	0.86067	no
Jr01_23520_p1	#N/A	P42794	VIT_10s0003g01520	60S ribosomal protein L11-2	20856	5.04093e+06	4.2132e+06	4.65063e+06	4.49894e+06	5.68851e+06	4.53264e+06	4.63492e+06	4.9067e+06	0.0822081	up	0.539061	0.858864	no
Jr01_23660_p1	109014122	Q9LY66	VIT_12s0028g01980	50S ribosomal protein L1, chloroplastic	46766	208271	183504	163484	199452	196912	180175	185086	192180	0.0542596	up	0.713513	0.915695	no
Jr01_23740_p1	109007488	Q9LXD9	VIT_04s0044g01000	Pectinesterase 51	62188	165390	149337	82962.3	175469	176602	146907	132563	166326	0.327331	up	0.239642	0.662393	no
Jr01_23750_p1	109007487	Q9LXT3	VIT_12s0028g02020	Multiprotein-bridging factor 1b	15604	2.96596e+06	2.34964e+06	2.44956e+06	2.09725e+06	2.57419e+06	2.27879e+06	2.58839e+06	2.31675e+06	-0.159952	down	0.37971	0.777828	no
Jr01_24020_p1	108993584	Q94A68	VIT_12s0028g01100	Uncharacterized oxidoreductase At1g06690, chloroplastic	40598	8.87723e+06	7.34297e+06	6.25064e+06	7.61735e+06	6.56402e+06	6.72602e+06	7.49028e+06	6.96913e+06	-0.104041	down	0.477775	0.83521	no
Jr01_24070_p1	108993579	Q94A32	VIT_07s0130g00480	Protein FATTY ACID EXPORT 2, chloroplastic (At-FAX2)	24482	134726	115675	126080	152516	178033	130956	125494	153835	0.293769	up	0.114972	0.474395	no
Jr01_24080_p1 (+1)	108993581	Q05753	VIT_07s0130g00470	Ankyrin repeat domain-containing protein, chloroplastic (AKRP)	31851	376186	391126	283516	376518	321383	285874	350276	327925	-0.095126	down	0.589477	0.877587	no
Jr01_24390_p1_family	#N/A	Q9LXL5	VIT_11s0016g00470	Sucrose synthase 4 (AtSUS4)	92349	4.86811e+06	5.7128e+06	6.89758e+06	4.92155e+06	9.37731e+06	5.85447e+06	5.82616e+06	6.71778e+06	0.205438	up	0.416474	0.803993	no
Jr01_24420_p1 (+1)	109004352	Q9LE59	VIT_11s0016g00490	Polygalacturonate 4-alpha-galacturonosyltransferase	178560	31885.3	30337	43672.7	35982.1	30878.7	33009.6	35298.3	33290.1	-0.0845052	down	0.687039	0.906058	no
Jr01_24550_p1	108991099	Q8S904	VIT_11s0016g00530	Adrenodoxin-like protein 2, mitochondrial	21591	477988	479148	275140	555370	452518	345502	410759	451130	0.135252	up	0.562912	0.865845	no
Jr01_24590_p1	108991097	Q9LU86	VIT_11s0016g00560	Peroxiredoxin Q, chloroplastic	23510	1.05227e+07	9.17257e+06	7.91959e+06	1.01726e+07	7.63537e+06	7.25019e+06	9.20495e+06	8.35272e+06	-0.140164	down	0.478982	0.835764	no
Jr01_24700_p1 (+1)	109011451	Q96252	VIT_15s0021g00920	ATP synthase subunit delta', mitochondrial	21267	1.79096e+07	1.23426e+07	1.23503e+07	2.03991e+07	1.10556e+07	1.17717e+07	1.42008e+07	1.44088e+07	0.0209753	up	0.934806	0.98938	no
Jr01_24720_p1 (+1)	#N/A	O64948	VIT_02s0012g00310	Lon protease homolog 2, peroxisomal	98318	117434	84787.4	149753	98566.1	159089	107933	117325	121863	0.0547505	up	0.873014	0.972136	no
Jr01_24850_p1	108986551	Q9LQI9	VIT_11s0016g00700	Oligouridylate-binding protein 1B (AtUBP1b)	44993	818832	750471	688784	824754	717559	681106	752696	741140	-0.0223215	down	0.888331	0.975249	no
Jr01_24900_p1	108986544	F4IS91	VIT_11s0016g00760	Protein SHORT ROOT IN SALT MEDIUM 1 (AtRSA1)	33390	3.15552e+06	3.15967e+06	2.65695e+06	3.00291e+06	2.68051e+06	2.8637e+06	2.99071e+06	2.84904e+06	-0.0700136	down	0.55261	0.86342	no
Jr01_24930_p1_family	109002826	F4JLS1	VIT_11s0016g00780	Lysine-specific histone demethylase 1 homolog 3	20906	6.45944e+06	7.43469e+06	6.84411e+06	8.16362e+06	6.10539e+06	6.69374e+06	6.91275e+06	6.98758e+06	0.0155342	up	0.913641	0.984331	no
Jr01_24990_p1 (+2)	109002833	Q9ZUG4	VIT_11s0016g00830	Methylthioribose-1-phosphate isomerase (M1Pi; MTR-1-P isomerase)	39181	7.96906e+06	7.30615e+06	8.29772e+06	6.72129e+06	7.61135e+06	7.72075e+06	7.85764e+06	7.35113e+06	-0.0961303	down	0.397109	0.792224	no
Jr01_25150_p1	109009030	Q9SYG7	VIT_11s0016g00900	Aldehyde dehydrogenase family 7 member B4	54610	1.55317e+07	1.62708e+07	1.45124e+07	1.47256e+07	1.85116e+07	1.596e+07	1.54383e+07	1.6399e+07	0.0870957	up	0.511329	0.843788	no
Jr01_25280_p1	109008520	Q8RWQ9	VIT_11s0016g01070	Thiol protease aleurain-like	43134	2.29004e+07	2.62301e+07	2.28321e+07	2.75736e+07	2.26006e+07	2.50489e+07	2.39875e+07	2.50744e+07	0.063928	up	0.587452	0.877101	no
Jr01_25650_p1	109008720	Q9SIP1	VIT_11s0016g01340	Stress-response A/B barrel domain-containing protein UP3	32807	327422	332504	327465	262517	265765	333317	329130	287200	-0.196605	down	0.194917	0.613888	no
Jr01_25890_p1	109008800	Q9SKI2	VIT_11s0016g01440	Vacuolar protein sorting-associated protein 2 homolog 1 (AtVPS2-1)	25185	121222	110181	77823.6	102589	84314.7	103443	103076	96782.2	-0.0908888	down	0.662215	0.902021	no
Jr01_26010_p1	109008916	Q9SZQ5	VIT_11s0016g01730	WD repeat-containing protein VIP3	35974	1.24791e+06	1.04784e+06	1.18665e+06	958604	1.08075e+06	1.24195e+06	1.1608e+06	1.09377e+06	-0.0858139	down	0.549994	0.862869	no
Jr01_26080_p1	109008993	Q9S7U9	VIT_11s0016g01770	Mitogen-activated protein kinase kinase 2 (AtMAP2Kbeta; AtMKK2; MAP kinase kinase 2)	39320	52537.9	60289.4	56482.6	29110.2	71050.6	64120.3	56436.7	54760.4	-0.0435	down	0.904317	0.981065	no
Jr01_26210_p1	109009074	O65398	VIT_11s0016g01820	Lactoylglutathione lyase GLX1	22589	218841	134298	232232	157352	206703	217017	195124	193691	-0.0106329	down	0.968836	0.99643	no
Jr01_26280_p1_family	#N/A	P41376	VIT_04s0008g01000	Eukaryotic initiation factor 4A-1 (eIF-4A-1)	46940	1.78262e+06	1.88058e+06	2.16358e+06	1.54738e+06	2.36375e+06	2.00635e+06	1.94226e+06	1.97249e+06	0.0222861	up	0.905848	0.981065	no
Jr01_26370_p1 (+1)	109009420	O22898	VIT_11s0016g01980	Long chain acyl-CoA synthetase 1	34350	1.11365e+06	1.17119e+06	1.31285e+06	1.55898e+06	996869	1.18274e+06	1.19923e+06	1.2462e+06	0.0554248	up	0.774538	0.94024	no
Jr01_26490_p1	109009512	O23145	VIT_11s0016g02090	Shaggy-related protein kinase beta	29637	5.19251e+06	5.97337e+06	5.42237e+06	5.45583e+06	5.28734e+06	5.5983e+06	5.52942e+06	5.44716e+06	-0.0216244	down	0.882953	0.974735	no
Jr01_26530_p1	109009536	Q94JV4	VIT_11s0016g02120	Protein translation factor SUI1 homolog 2	20990	1.58465e+06	1.42238e+06	1.39339e+06	1.33069e+06	1.39403e+06	1.29142e+06	1.46681e+06	1.33871e+06	-0.131833	down	0.363403	0.763319	no
Jr01_26550_p1	109009546	O22607	VIT_11s0016g02170	WD-40 repeat-containing protein MSI4	54627	1.44412e+06	1.24449e+06	1.21163e+06	1.19634e+06	1.36394e+06	1.2976e+06	1.30008e+06	1.28596e+06	-0.0157464	down	0.893717	0.978038	no
Jr01_26680_p1	109009617	Q9SCW1	VIT_11s0016g02200	Beta-galactosidase 1 (Lactase 1)	93178	244468	176245	240183	225368	273497	241428	220299	246764	0.163671	up	0.499763	0.839479	no
Jr01_26800_p1	109009725	P0C2C9	VIT_11s0016g02300	F-box only protein 12	54604	1.28652e+06	1.33011e+06	1.25428e+06	1.32216e+06	1.32011e+06	1.37895e+06	1.2903e+06	1.34041e+06	0.0549599	up	0.654028	0.900805	no
Jr01_26820_p1	109009754	O65896	VIT_11s0016g02340	Cytidine deaminase 1 (At-CDA1)	38213	1.30664e+06	1.29694e+06	955458	1.542e+06	1.01546e+06	1.19711e+06	1.18635e+06	1.25152e+06	0.0771598	up	0.716511	0.917171	no
Jr01_27010_p1 (+1)	109009875	Q42538	VIT_11s0016g02450	Serine acetyltransferase 5 (AtSAT-5)	31135	103823	74194.2	82164.2	143313	85836	86863	86727.2	105337	0.280463	up	0.246379	0.667124	no
Jr01_27080_p1	109009947	Q9LVT4	VIT_11s0016g02520	Probable disease resistance protein At5g47250	34619	2.8495e+06	2.54249e+06	2.24341e+06	3.25472e+06	2.8211e+06	2.35984e+06	2.54513e+06	2.81189e+06	0.143799	up	0.354875	0.754831	no
Jr01_27120_p1 (+1)	109009954	Q9M2B5	VIT_19s0014g04860	Putative F-box/kelch-repeat protein At3g43710	14008	747904	650932	834769	788001	991794	824285	744535	868027	0.2214	up	0.175373	0.582651	no
Jr01_27240_p1	109010060	Q9SLL7	VIT_11s0016g02650	60S ribosomal protein L31-1	13835	1.2597e+06	378375	502295	897662	1.13964e+06	533472	713457	856923	0.26434	up	0.535687	0.856716	no
Jr01_27250_p1	109010069	Q9SW96	VIT_11s0016g02680	Asparagine--tRNA ligase, cytoplasmic 1	63961	2.47098e+06	2.22776e+06	2.22184e+06	1.90108e+06	3.3958e+06	2.29109e+06	2.30686e+06	2.52932e+06	0.132821	up	0.531776	0.853629	no
Jr01_27270_p1	109010286	O04373	VIT_11s0016g02700	IAA-amino acid hydrolase ILR1-like 4	53527	178067	164577	221874	113139	222574	216221	188173	183978	-0.0325256	down	0.893212	0.978038	no
Jr01_27290_p1_family	109010274	O82197	VIT_04s0008g00630	Vacuolar protein sorting-associated protein 32 homolog 1 (AtVPS32-1)	24241	4.10824e+06	3.09925e+06	3.93004e+06	3.15376e+06	3.23579e+06	3.6757e+06	3.71251e+06	3.35509e+06	-0.146046	down	0.394664	0.789327	no
Jr01_27370_p1	109010220	Q94AA4	VIT_11s0016g02850	ATP-dependent 6-phosphofructokinase 3 (ATP-PFK 3; Phosphofructokinase 3)	54267	114751	104680	107839	109121	128487	129019	109090	122209	0.163832	up	0.525424	0.851724	no
Jr01_27450_p1	109010148	O49195	VIT_11s0016g02910	Vegetative storage protein 1	29602	4.21341e+06	4.19816e+06	4.03484e+06	3.94543e+06	3.44465e+06	4.71489e+06	4.1488e+06	4.03499e+06	-0.0401302	down	0.842354	0.961282	no
Jr01_27510_p1_family	109010092	Q42418	VIT_04s0008g00490	Profilin-2	14165	1.34597e+07	1.50428e+07	1.31748e+07	1.37473e+07	1.1214e+07	1.21972e+07	1.38924e+07	1.23862e+07	-0.165569	down	0.272063	0.693009	no
Jr01_27680_p1	108987247	Q9SZE1	VIT_11s0016g03100	Probable 3-hydroxyisobutyrate dehydrogenase-like 1, mitochondrial (HIBADH-like)	36300	3.60597e+06	3.57957e+06	3.50513e+06	3.34873e+06	3.61214e+06	3.34181e+06	3.56356e+06	3.43423e+06	-0.0533333	down	0.615412	0.887303	no
Jr01_27690_p1 (+2)	108987245	Q9SP35	VIT_11s0016g03110	Mitochondrial import inner membrane translocase subunit TIM17-2	26359	188251	222028	222367	215932	223680	237747	210882	225786	0.098522	up	0.547236	0.861625	no
Jr01_27800_p1_family	108987244	O82191	VIT_11s0016g03210	NADP-dependent malic enzyme 1 (AtNADP-ME1; NADP-malic enzyme 1)	64794	1.0059e+08	8.8401e+07	9.08057e+07	7.86802e+07	1.09893e+08	9.69865e+07	9.32655e+07	9.51866e+07	0.0294152	up	0.838272	0.959551	no
Jr01_27910_p1	108986592	Q84WJ9	VIT_11s0016g03280	Protein phosphatase 1 regulatory inhibitor subunit PPP1R7 homolog	38312	1.2799e+06	1.48482e+06	1.0218e+06	1.24406e+06	1.24139e+06	1.25699e+06	1.26218e+06	1.24748e+06	-0.0168973	down	0.903951	0.981065	no
Jr01_27920_p1	108986594	O80653	VIT_11s0016g03290	SNW/SKI-interacting protein (AtSKIP)	67962	777883	759281	676582	805950	679616	699537	737916	728367	-0.0187893	down	0.891931	0.97731	no
Jr01_27990_p1	108986652	Q9SV55	VIT_11s0016g03410	AFP homolog 2	52725	604500	603697	624738	636409	675546	704125	610978	672027	0.137398	up	0.266909	0.686634	no
Jr01_28050_p1	108986682	Q8W593	VIT_11s0016g03440	Probable lactoylglutathione lyase, chloroplastic	39911	3.46343e+07	3.16037e+07	2.95698e+07	3.0149e+07	2.8517e+07	2.77598e+07	3.19359e+07	2.88086e+07	-0.14868	down	0.166813	0.569228	no
Jr01_28270_p1	108986842	Q9ZPI6	VIT_11s0016g03690	3-hydroxyacyl-CoA dehydrogenase	78415	2.34073e+06	2.04537e+06	2.06108e+06	1.82642e+06	2.93255e+06	2.47831e+06	2.14906e+06	2.41243e+06	0.16678	up	0.339061	0.747347	no
Jr01_28460_p1 (+2)	108979372	Q9SAH9	VIT_12s0035g02070	Cinnamoyl-CoA reductase 2 (AtCCR2)	35625	608841	506062	581326	477304	617585	582767	565409	559218	-0.015884	down	0.916573	0.984793	no
Jr01_28630_p1	108992678	Q9LUV4	VIT_11s0016g04070	FRIGIDA-like protein 4a	57646	135226	100766	104393	116405	120121	108957	113462	115161	0.0214496	up	0.909331	0.98247	no
Jr01_28640_p1 (+1)	108992687	Q56YU0	VIT_14s0066g01550	Aldehyde dehydrogenase family 2 member C4	55778	262910	284432	249865	276518	259742	226773	265736	254345	-0.0632077	down	0.732092	0.921105	no
Jr01_28670_p1	108992693	Q9LV58	VIT_11s0016g04080	Multiprotein-bridging factor 1c	18563	118145	122950	120503	103008	108974	105986	120532	105990	-0.185499	down	0.339534	0.747347	no
Jr01_28750_p1 (+2)	108992670	Q9FL69	VIT_11s0016g04210	ADP-ribosylation factor GTPase-activating protein AGD5 (ARF GAP AGD5)	86081	2.13435e+06	2.31935e+06	1.98238e+06	2.37064e+06	2.1093e+06	2.21537e+06	2.14536e+06	2.23177e+06	0.0569686	up	0.68645	0.906058	no
Jr01_28910_p1	108992681	Q9M8U4	VIT_11s0016g04390	F-box/LRR-repeat protein At3g03030	35863	2.09332e+06	1.76818e+06	2.00566e+06	1.92216e+06	1.76883e+06	1.61353e+06	1.95572e+06	1.76817e+06	-0.145441	down	0.277519	0.700625	no
Jr01_28930_p1	108992686	Q6NQH9	VIT_11s0016g04410	Polyadenylate-binding protein-interacting protein 6 (PABP-interacting protein 6; Poly(A)-binding protein-interacting protein 6)	20933	395651	349944	336484	407321	359827	392142	360693	386430	0.0994356	up	0.48888	0.837159	no
Jr01_29280_p1 (+1)	109006290	Q9C944	VIT_04s0008g04700	Probable histone H2A variant 3	14639	1.05887e+06	660103	1.01473e+06	1.21703e+06	1.11023e+06	984439	911237	1.1039e+06	0.27671	up	0.111635	0.468693	no
Jr01_29290_p1	109006289	Q9C5U3	VIT_09s0002g05800	26S proteasome regulatory subunit 8 homolog A	47320	1.13181e+06	707678	1.16628e+06	693016	1.02721e+06	2.1384e+06	1.00192e+06	1.28621e+06	0.360351	up	0.348312	0.751583	no
Jr01_29380_p1_family	#N/A	Q8H156	VIT_04s0008g05020	GTP-binding nuclear protein Ran-3	25106	1.45301e+07	1.27498e+07	1.41563e+07	1.14732e+07	1.58887e+07	1.37211e+07	1.38121e+07	1.36943e+07	-0.0123491	down	0.940036	0.991708	no
Jr01_29430_p1	109006271	Q8GYK2	VIT_11s0016g04850	Probable carboxylesterase SOBER1-like	27325	35083.2	304203	113305	335179	86023	408175	150864	276459	0.873816	up	0.386437	0.783387	no
Jr01_29550_p1 (+1)	109006261	Q94A82	VIT_11s0016g04950	Nudix hydrolase 19, chloroplastic (AtNUDT19)	51092	512815	473507	490293	494036	488500	509696	492205	497410	0.0151776	up	0.935377	0.98938	no
Jr01_29580_p1	109006259	P83291	VIT_11s0016g04970	NADH-cytochrome b5 reductase-like protein (B5R)	36205	6.66344e+07	6.71558e+07	6.18398e+07	6.1859e+07	5.33066e+07	6.01233e+07	6.521e+07	5.84297e+07	-0.158393	down	0.131336	0.508429	no
Jr01_29670_p1	109006250	O22969	VIT_11s0016g05100	Uncharacterized protein At2g34160	14794	1.92008e+06	1.60339e+06	1.52205e+06	1.77599e+06	1.70296e+06	1.78261e+06	1.68184e+06	1.75386e+06	0.0604928	up	0.691246	0.906199	no
Jr01_29690_p1	#N/A	Q9LEY9	VIT_13s0019g02650	H/ACA ribonucleoprotein complex subunit 2-like protein	13890	1.29141e+06	949778	1.13064e+06	954158	891868	878834	1.12394e+06	908287	-0.307348	down	0.129667	0.506791	no
Jr01_29830_p1	109006240	O48782	VIT_11s0016g05300	Heme oxygenase 1, chloroplastic (AtHO1)	32464	2.25905e+06	2.13552e+06	2.15832e+06	2.29785e+06	1.9566e+06	2.13994e+06	2.1843e+06	2.13146e+06	-0.0353249	down	0.743462	0.925935	no
Jr01_30000_p1	108995649	Q9CAF4	VIT_11s0016g05470	Nuclear pore complex protein NUP1	74284	193689	258970	189468	292818	216335	220859	214042	243337	0.185059	up	0.452823	0.821073	no
Jr01_30030_p1 (+1)	108995623	Q9XI36	VIT_11s0016g05580	Methyl-CpG-binding domain-containing protein 10 (AtMBD10; MBD10)	31952	2.94161e+06	2.45984e+06	2.19671e+06	2.47847e+06	1.85709e+06	2.1387e+06	2.53272e+06	2.15809e+06	-0.230934	down	0.145865	0.532344	no
Jr01_30050_p1	108986211	O22773	VIT_11s0016g05570	Thylakoid lumenal 16.5 kDa protein, chloroplastic	25973	6.56081e+06	5.17209e+06	5.36056e+06	5.11559e+06	4.10186e+06	4.6274e+06	5.69782e+06	4.61495e+06	-0.304096	down	0.0928704	0.420138	no
Jr01_30110_p1	108995606	Q07488	VIT_11s0016g05520	Blue copper protein	17139	139025	169751	173133	283390	225761	224536	160636	244562	0.606402	up	0.201456	0.621305	no
Jr01_30480_p1	108995652	Q949Y3	VIT_11s0118g00240	Peroxidase	55696	356358	333803	453221	287024	413152	428215	381127	376130	-0.0190403	down	0.945019	0.991708	no
Jr01_30660_p1	108995639	Q39224	VIT_11s0118g00360	Protein SRG1 (AtSRG1)	38802	952428	1.27622e+06	956635	1.10211e+06	939929	944582	1.06176e+06	995541	-0.0929063	down	0.719167	0.918823	no
Jr01_30680_p1	108995636	Q39224	VIT_11s0118g00390	Protein SRG1 (AtSRG1)	40898	318149	225514	239015	200704	242756	217991	260893	220484	-0.242785	down	0.278288	0.701815	no
Jr01_30860_p1	109012766	Q8VZ49	VIT_07s0031g03150	Alcohol dehydrogenase-like 4	49899	1.37141e+07	1.41791e+07	1.2862e+07	1.34293e+07	1.47036e+07	1.4672e+07	1.35851e+07	1.42683e+07	0.0707912	up	0.475547	0.834644	no
Jr01_31290_p1 (+1)	108996052	O22765	VIT_07s0141g00210	Tryptophan synthase alpha chain	33544	23712	36414.9	23628.7	15041.6	24531.8	23418.6	27918.5	20997.3	-0.411016	down	0.157667	0.548383	no
Jr01_31370_p1	108996027	Q9LTY6	VIT_07s0141g00310	Probable uracil phosphoribosyltransferase (UK; UPRTase)	33792	2.80112e+06	2.97316e+06	2.64455e+06	2.82125e+06	2.81978e+06	2.82434e+06	2.80628e+06	2.82179e+06	0.00795468	up	0.9406	0.991708	no
Jr01_31400_p1	108996020	Q9FMU5	VIT_07s0141g00530	U3 small nucleolar RNA-associated protein 18 homolog	63322	936329	524382	553688	508261	390197	591853	671466	496771	-0.434734	down	0.079594	0.385937	no
Jr01_31410_p1	108996011	P42770	VIT_07s0141g00390	Glutathione reductase, chloroplastic (GR; GRase)	63845	3.2227e+06	2.75724e+06	3.01343e+06	2.69685e+06	3.0163e+06	2.97944e+06	2.99779e+06	2.89753e+06	-0.0490767	down	0.675263	0.904155	no
Jr01_31590_p1 (+1)	108995970	Q9SR13	VIT_07s0141g00800	Flowering locus K homology domain (Flowering locus KH domain)	47875	68177.6	71757.4	58581.8	77564.9	49883.4	58884.4	66172.3	62110.9	-0.0913807	down	0.684247	0.905943	no
Jr01_31770_p1	108996054	Q94JW0	VIT_07s0005g03050	Deoxyhypusine hydroxylase (DOHH)	34534	120526	115242	138188	166035	158211	121816	124652	148687	0.254376	up	0.213725	0.635812	no
Jr01_32090_p1 (+1)	108996004	Q9LNC6	VIT_07s0005g03490	TOM1-like protein 2	44026	5.05461e+06	4.96267e+06	4.59559e+06	4.74308e+06	4.16978e+06	4.46514e+06	4.87095e+06	4.45933e+06	-0.127377	down	0.205835	0.628615	no
Jr01_32140_p1	108995960	Q94K75	VIT_07s0005g03510	Rho-N domain-containing protein 1, chloroplastic	44028	130480	87971.7	80851.2	76178	92361.4	92340.2	99767.8	86959.9	-0.198224	down	0.315193	0.728657	no
Jr01_32290_p1	108996013	Q93Z16	VIT_07s0005g03640	Dolichyl-diphosphooligosaccharide--protein glycosyltransferase subunit 2	75405	160345	196485	154409	165181	175955	153435	170413	164857	-0.0478209	down	0.84225	0.961282	no
Jr01_32450_p1	108995997	Q941D5	VIT_07s0005g03720	Vacuolar protein sorting-associated protein 2 homolog 3 (AtVPS2-3)	23189	1.23547e+06	1.07787e+06	1.21296e+06	1.12366e+06	960045	1.09546e+06	1.17544e+06	1.05972e+06	-0.149509	down	0.285713	0.706916	no
Jr01_32590_p1	108996030	O82662	VIT_07s0005g03790	Succinate--CoA ligase [ADP-forming] subunit beta, mitochondrial	45475	3.44572e+07	3.01423e+07	3.05597e+07	2.73872e+07	3.40676e+07	3.18022e+07	3.17197e+07	3.10857e+07	-0.0291311	down	0.820838	0.954441	no
Jr01_32610_p1 (+1)	108995990	Q9SFC6	VIT_07s0005g03900	Rho GDP-dissociation inhibitor 1 (AtRhoGDI1; Rho GDI-1)	33751	433333	488379	481556	429161	387083	446483	467756	420909	-0.152248	down	0.348544	0.751583	no
Jr01_32670_p1	108996002	Q8W034	VIT_07s0005g03980	Heterogeneous nuclear ribonucleoprotein 1 (hnRNP1)	44435	895730	941312	871260	998824	709271	822833	902767	843643	-0.0977221	down	0.559517	0.865664	no
Jr01_32720_p1 (+2)	#N/A	P49690	VIT_05s0049g01790	60S ribosomal protein L23	14997	4.1303e+06	2.25438e+06	3.66009e+06	3.50595e+06	4.41954e+06	3.57121e+06	3.34826e+06	3.83223e+06	0.194774	up	0.375914	0.774134	no
Jr01_32900_p1	108995901	Q2HQ46	VIT_07s0005g04370	S-protein homolog 74	21872	54122.8	70815.2	26601.7	97401.8	49020.5	47969.1	50513.2	64797.2	0.359269	up	0.306733	0.723769	no
Jr01_33010_p1	108996055	Q8W0Y8	VIT_07s0005g04400	Photosystem II reaction center PSB28 protein, chloroplastic	22648	2.48936e+06	1.94615e+06	1.49576e+06	2.04405e+06	1.52456e+06	1.51896e+06	1.97709e+06	1.69586e+06	-0.221365	down	0.248017	0.669242	no
Jr01_33060_p1	108996031	Q9SK66	VIT_07s0005g04440	NADH dehydrogenase [ubiquinone] 1 alpha subcomplex subunit 9, mitochondrial	43766	1.01544e+07	6.68326e+06	8.14094e+06	8.80382e+06	1.07075e+07	8.57784e+06	8.3262e+06	9.36304e+06	0.169318	up	0.310943	0.725857	no
Jr01_33210_p1	#N/A	Q96533	VIT_04s0044g01110	Alcohol dehydrogenase class-3	40696	6.95913e+06	5.36953e+06	6.2303e+06	4.65084e+06	7.27219e+06	6.17028e+06	6.18632e+06	6.0311e+06	-0.0366591	down	0.837741	0.959551	no
Jr01_33310_p1	109012669	Q9LNE4	VIT_07s0005g04760	Probable fructokinase-3	45655	143919	152700	118761	184513	149219	148693	138460	160809	0.215875	up	0.239924	0.66271	no
Jr01_33330_p1	109012668	Q1G3L1	VIT_02s0033g01350	Probable mitochondrial import inner membrane translocase subunit TIM21	35138	443046	382940	473653	431671	493442	452248	433213	459120	0.0837959	up	0.526596	0.851724	no
Jr01_33380_p1	109012665	Q8GWS0	VIT_07s0005g04860	Glutaredoxin-C5, chloroplastic (AtGrxC5)	19694	2.0007e+06	1.70741e+06	1.66348e+06	1.76291e+06	1.59974e+06	1.55113e+06	1.79053e+06	1.63793e+06	-0.128514	down	0.346596	0.751052	no
Jr01_33390_p1	109012666	Q9S714	VIT_07s0005g04920	Photosystem I reaction center subunit IV B, chloroplastic (PSI-E B)	18231	2.48089e+07	2.18211e+07	2.04834e+07	1.78394e+07	1.67905e+07	1.90208e+07	2.23711e+07	1.78835e+07	-0.323004	down	0.00805319	0.0924488	low
Jr01_33660_p1	#N/A	Q9SUW1	VIT_12s0059g00590	Probable xyloglucan galactosyltransferase GT19	19740	8.63717e+07	1.26376e+08	1.60794e+08	8.71209e+07	9.38329e+07	1.04746e+08	1.24514e+08	9.52333e+07	-0.386769	down	0.12274	0.494949	no
Jr01_33910_p1	109012630	Q8W034	VIT_12s0057g00480	Heterogeneous nuclear ribonucleoprotein 1 (hnRNP1)	51791	283436	286369	257885	281039	243881	256668	275897	260529	-0.0826845	down	0.600087	0.882467	no
Jr01_34000_p1	109012623	F4JFN3	VIT_12s0057g00670	Heat shock protein 90-6, mitochondrial (AtHSP90.6; AtHsp90-6)	96160	3.06088e+06	2.64988e+06	3.26242e+06	2.73396e+06	3.23901e+06	2.97943e+06	2.99106e+06	2.98413e+06	-0.00334592	down	0.977915	0.99643	no
Jr01_34020_p1	#N/A	Q9SHR7	VIT_12s0057g00630	Chlorophyll a-b binding protein 2.1, chloroplastic	28483	1.55082e+07	9.28785e+06	1.03314e+07	1.16798e+07	1.38712e+07	1.06592e+07	1.17091e+07	1.207e+07	0.0437951	up	0.861758	0.967996	no
Jr01_34260_p1 (+2)	108982084	O23310	VIT_12s0057g01010	Nuclear transcription factor Y subunit B-3 (AtNF-YB-3)	22222	209945	159542	186379	153092	174409	192890	185289	173463	-0.0951442	down	0.628196	0.888783	no
Jr01_34340_p1 (+1)	109011858	Q8S4Y1	VIT_12s0057g01200	Acetyl-CoA acetyltransferase, cytosolic 1	41346	8.85444e+07	9.18567e+07	9.36016e+07	7.731e+07	9.08721e+07	8.6354e+07	9.13342e+07	8.48454e+07	-0.10632	down	0.327942	0.739358	no
Jr01_34370_p1 (+1)	109011863	Q9S7M9	VIT_12s0057g01220	Transmembrane emp24 domain-containing protein p24beta2	24757	1.6396e+06	1.47327e+06	1.47302e+06	1.20921e+06	1.82941e+06	1.62135e+06	1.52863e+06	1.55332e+06	0.0231152	up	0.895267	0.978236	no
Jr01_34390_p1	109011861	P49572	VIT_12s0057g01240	Indole-3-glycerol phosphate synthase, chloroplastic (IGPS)	43841	1.86351e+06	1.508e+06	1.59145e+06	1.57285e+06	1.70824e+06	1.60198e+06	1.65432e+06	1.62769e+06	-0.0234156	down	0.864067	0.968144	no
Jr01_34480_p1	109000754	Q8VZS6	VIT_12s0057g01290	GBF-interacting protein 1	86923	273617	226159	298836	220169	254880	286300	266204	253783	-0.0689376	down	0.793432	0.945264	no
Jr02_00090_p1	109000464	Q8VZG7	VIT_00s0283g00020	Ribonuclease TUDOR 1 (AtTudor1; TUDOR-SN protein 1)	108827	3.9234e+06	3.72931e+06	3.80327e+06	3.5057e+06	4.26929e+06	3.98363e+06	3.81866e+06	3.91954e+06	0.0376173	up	0.751894	0.930091	no
Jr02_00120_p1	109000441	Q9M1H3	VIT_18s0076g00380	ABC transporter F family member 4 (ABC transporter ABCF.4; AtABCF4)	78206	403091	357091	403737	387810	510688	437971	387973	445490	0.199437	up	0.225454	0.644711	no
Jr02_00250_p1 (+1)	109000295	Q8RWD5	VIT_17s0000g00390	Coiled-coil domain-containing protein SCD2	63289	875018	945806	871310	917719	765830	910859	897378	864802	-0.0533454	down	0.719051	0.918823	no
Jr02_00270_p1	109000282	Q9FMU6	VIT_14s0068g01260	Mitochondrial phosphate carrier protein 3, mitochondrial	43816	149055	142411	171916	86148.6	257063	177720	154461	173644	0.16889	up	0.632752	0.888883	no
Jr02_00360_p1	108999301	Q9FI61	VIT_17s0000g00610	Ubiquitin-conjugating enzyme E2 27	21108	556520	646772	655535	577999	565865	657717	619609	600527	-0.0451292	down	0.745116	0.926903	no
Jr02_00500_p1	108998090	Q42522	VIT_17s0000g00900	Glutamate-1-semialdehyde 2,1-aminomutase 2, chloroplastic (GSA 2)	53932	4.24214e+06	3.73385e+06	4.08946e+06	3.50644e+06	4.08005e+06	3.85544e+06	4.02182e+06	3.81398e+06	-0.0765508	down	0.468904	0.830243	no
Jr02_00620_p1 (+1)	108997458	Q9C5D3	VIT_17s0000g01110	Heavy metal-associated isoprenylated plant protein 7 (AtHIP07)	37494	77870.3	76331.9	80648.5	81816.9	82363.1	61783.8	78283.6	75321.2	-0.0556527	down	0.797473	0.946428	no
Jr02_00780_p1	108996161	P17597	VIT_14s0068g01960	Acetolactate synthase, chloroplastic (AtALS)	71712	656868	662543	664704	690626	686147	753327	661371	710033	0.102426	up	0.485844	0.836506	no
Jr02_00870_p1	108995257	Q9SSS9	VIT_18s0164g00030	ATP synthase subunit delta, chloroplastic	32038	894096	621613	637583	918087	658769	571290	717764	716049	-0.00345146	down	0.98979	0.997829	no
Jr02_00880_p1	108995096	Q5MAU8	VIT_17s0000g01400	Probable inactive purple acid phosphatase 27	69222	96502.3	78269	95903.2	86047.2	103661	98567.8	90224.8	96091.9	0.0908894	up	0.633224	0.888883	no
Jr02_00960_p1	108994542	Q8LBB2	VIT_17s0000g01460	SNF1-related protein kinase regulatory subunit gamma-1 (AKIN subunit gamma-1; AKING1; AKINgamma1)	46023	77828.6	91163.6	81453.4	104926	103006	93707.8	83481.8	100547	0.26833	up	0.12359	0.49636	no
Jr02_00990_p1	#N/A	P51413	VIT_17s0000g01520	60S ribosomal protein L17-2	24642	575274	554483	704430	682591	1.04549e+06	1.00947e+06	611396	912518	0.577746	up	0.00959377	0.105558	no
Jr02_01190_p1	#N/A	O82514	VIT_17s0000g01730	Adenylate kinase 4 (AK 4)	26995	251634	297893	208813	369082	251765	245152	252780	288667	0.191522	up	0.33526	0.744772	no
Jr02_01210_p1	#N/A	Q9C9C0	VIT_17s0000g01740	Serine protease SPPA, chloroplastic	53787	16391.7	11485.7	18812.3	30980.6	12884.9	17393.4	15563.2	20419.6	0.391813	up	0.237298	0.660086	no
Jr02_01450_p1	109021727	P25858	VIT_17s0000g10430	Glyceraldehyde-3-phosphate dehydrogenase GAPC1, cytosolic	36606	1.30976e+08	1.3965e+08	1.48349e+08	1.24696e+08	1.27178e+08	1.27251e+08	1.39658e+08	1.26375e+08	-0.144185	down	0.18948	0.606366	no
Jr02_01960_p1	108984970	Q94K71	VIT_17s0000g09910	CBBY-like protein (AtCbby)	37187	3.38222e+06	2.80989e+06	2.19074e+06	2.67129e+06	2.3172e+06	1.94936e+06	2.79428e+06	2.31262e+06	-0.272952	down	0.162977	0.560506	no
Jr02_01970_p1 (+1)	109012431	Q93ZT6	VIT_17s0000g09870	Eukaryotic translation initiation factor isoform 4G-1 (eIF(iso)4G-1)	77602	844529	1.0742e+06	854085	1.29052e+06	1.01151e+06	826652	924272	1.04289e+06	0.174204	up	0.507374	0.842345	no
Jr02_02120_p1 (+1)	109000780	Q42539	VIT_17s0000g09690	Protein-L-isoaspartate O-methyltransferase 1 (AtPIMT1)	31694	1.03156e+06	887809	1.03511e+06	931083	903332	841357	984828	891924	-0.142951	down	0.289844	0.706994	no
Jr02_02140_p1	109000782	Q04836	VIT_17s0000g09680	31 kDa ribonucleoprotein, chloroplastic	35595	3.71044e+06	3.35699e+06	3.37639e+06	3.26558e+06	2.72949e+06	2.69746e+06	3.48127e+06	2.89751e+06	-0.264801	down	0.0402518	0.259968	no
Jr02_02450_p1	109005546	P17745	VIT_14s0066g00220	Elongation factor Tu, chloroplastic (EF-Tu)	53261	1.85102e+06	1.71021e+06	1.56024e+06	1.6829e+06	1.43466e+06	1.56008e+06	1.70716e+06	1.55921e+06	-0.13078	down	0.349077	0.751916	no
Jr02_02570_p1 (+4)	109005540	Q9SB64	VIT_17s0000g09280	Protein NBR1 homolog (AtNBR1)	85698	166649	137765	166935	161341	148409	149640	157116	153130	-0.0370734	down	0.817873	0.954055	no
Jr02_02680_p1	108985874	Q8VYG9	VIT_17s0000g09230	Plant intracellular Ras-group-related LRR protein 9	58534	937460	997144	925435	988616	869023	884479	953346	914039	-0.0607442	down	0.632944	0.888883	no
Jr02_02890_p1	109003849	Q9ZSZ8	VIT_17s0000g08940	FKBP12-interacting protein of 37 kDa (FIP-37)	39132	360974	359656	350374	377157	331993	377591	357001	362247	0.0210446	up	0.8889	0.975335	no
Jr02_03020_p1 (+1)	109003864	Q9SB63	VIT_17s0000g08810	Protein MODIFIER OF SNC1 1	172148	213611	166604	195374	191662	189214	229378	191863	203418	0.0843716	up	0.611777	0.885238	no
Jr02_03160_p1	109003875	Q02166	VIT_17s0000g08660	Anthranilate phosphoribosyltransferase, chloroplastic	42802	175281	151021	156102	145109	180112	162927	160801	162716	0.0170785	up	0.916932	0.984793	no
Jr02_03300_p1	108991486	P36212	VIT_17s0000g08500	50S ribosomal protein L12-3, chloroplastic	21251	409240	372687	458338	418603	408672	388679	413422	405318	-0.0285597	down	0.842887	0.96134	no
Jr02_03410_p1	108991479	Q9XFS9	VIT_17s0000g08390	1-deoxy-D-xylulose 5-phosphate reductoisomerase, chloroplastic (1-deoxyxylulose-5-phosphate reductoisomerase; DXP reductoisomerase)	51203	2.53563e+06	937281	1.36378e+06	937290	2.58494e+06	1.3351e+06	1.61223e+06	1.61911e+06	0.00614802	up	0.98826	0.996793	no
Jr02_03420_p1 (+1)	108991475	Q9FXT6	VIT_17s0000g08410	Peroxisomal membrane protein PEX14	58536	1.6122e+06	1.54565e+06	1.20042e+06	1.79583e+06	1.48316e+06	1.34014e+06	1.45275e+06	1.53971e+06	0.0838669	up	0.560357	0.865845	no
Jr02_03710_p1 (+1)	108999220	Q9SU63	VIT_17s0000g08070	Aldehyde dehydrogenase family 2 member B4, mitochondrial (ALDH2a)	58649	3.14251e+07	2.91523e+07	2.85363e+07	2.8738e+07	3.59543e+07	3.19735e+07	2.97046e+07	3.2222e+07	0.117359	up	0.339196	0.747347	no
Jr02_03790_p1 (+1)	108999284	Q9FYL8	VIT_17s0000g08000	Protein NUCLEAR FUSION DEFECTIVE 2	24912	48404.5	29417	51703.2	25948.7	37136.9	38663.6	43174.9	33916.4	-0.348208	down	0.307366	0.723769	no
Jr02_03960_p1	108999172	Q94JX5	VIT_17s0000g07820	LIM domain-containing protein WLIM1	23238	190546	213389	207873	258779	227636	212992	203936	233136	0.193052	up	0.211837	0.635125	no
Jr02_04150_p1	108999250	Q9S795	VIT_17s0000g07650	Betaine aldehyde dehydrogenase 1, chloroplastic (BADH)	54539	1.24828e+07	1.27696e+07	1.21899e+07	1.08987e+07	1.52726e+07	1.32537e+07	1.24808e+07	1.31417e+07	0.0744449	up	0.584201	0.874237	no
Jr02_04160_p1 (+1)	108999188	O22287	VIT_17s0000g07640	Mannose-1-phosphate guanylyltransferase 1	45672	141150	120129	128883	113566	183500	140811	130054	145959	0.166449	up	0.3814	0.780186	no
Jr02_04340_p1 (+5)	108999209	Q9LVS0	VIT_17s0000g07510	Transcription factor KUA1	33491	46304.4	43550.2	23363.6	50396.4	34947.2	28061.6	37739.4	37801.7	0.00237932	up	0.993656	0.997845	no
Jr02_04560_p1	108999214	Q9LV14	VIT_17s0000g05450	Protein EARLY FLOWERING 5 (AtELF5)	58038	71654.6	67198.5	105834	82244.7	91054.3	82299.8	81562.3	85199.6	0.0629442	up	0.760992	0.935927	no
Jr02_04740_p1	108999077	Q94K41	VIT_17s0000g05600	Short-chain dehydrogenase reductase 3b (AtSDR3b)	28748	144195	139827	122071	145020	132742	162579	135364	146781	0.116813	up	0.484098	0.836506	no
Jr02_04780_p1	108999216	Q9FLX9	VIT_17s0000g05650	Notchless protein homolog	20570	1.05309e+07	9.3299e+06	1.0779e+07	1.18338e+07	1.04399e+07	8.88912e+06	1.02133e+07	1.03876e+07	0.0244185	up	0.862383	0.968052	no
Jr02_04790_p1 (+2)	108999215	Q9FM19	VIT_17s0000g05680	Hypersensitive-induced response protein 1 (AtHIR1)	31352	527734	521265	527614	662490	730618	671542	525538	688217	0.389069	up	0.00808311	0.0925248	low
Jr02_04970_p1 (+1)	108999249	Q8VZC3	VIT_17s0000g05800	Delta-1-pyrroline-5-carboxylate dehydrogenase 12A1, mitochondrial (AtP5CDH; P5C dehydrogenase)	61756	6.83045e+06	7.05589e+06	7.06502e+06	7.1009e+06	8.75361e+06	7.74561e+06	6.98379e+06	7.86671e+06	0.17175	up	0.155857	0.546392	no
Jr02_05000_p2 (+3)	#N/A	P42745	VIT_01s0026g01770	Ubiquitin-conjugating enzyme E2 2	17348	1.82555e+06	1.98465e+06	2.28026e+06	1.86157e+06	1.91573e+06	1.81429e+06	2.03016e+06	1.86386e+06	-0.123293	down	0.32127	0.733803	no
Jr02_05410_p1	108995425	Q8W471	VIT_17s0000g05870	Long-chain-fatty-acid--[acyl-carrier-protein] ligase AEE15, chloroplastic	39816	4.76552e+06	6.10147e+06	4.10985e+06	5.04814e+06	4.21794e+06	5.76742e+06	4.99228e+06	5.01117e+06	0.00544777	up	0.974415	0.99643	no
Jr02_05420_p1	#N/A	Q9STT2	VIT_17s0000g05880	Vacuolar protein sorting-associated protein 29	21246	2.92344e+06	3.5936e+06	3.52417e+06	4.00452e+06	3.31725e+06	3.35166e+06	3.34707e+06	3.55781e+06	0.0880918	up	0.613338	0.886206	no
Jr02_05500_p1_family	#N/A	Q9FLF0	VIT_14s0108g00460	40S ribosomal protein S9-2	23086	2.69201e+06	4.31832e+06	5.6493e+06	6.25542e+06	4.7795e+06	6.17466e+06	4.21988e+06	5.73652e+06	0.442976	up	0.06676	0.354506	no
Jr02_05650_p1	108995486	Q9FGH6	VIT_17s0000g06060	Cation/H(+) antiporter 25	43477	264509	165341	122345	192201	123271	124491	184065	146654	-0.327796	down	0.271406	0.692855	no
Jr02_05690_p1	108995469	Q9FUT0	VIT_17s0000g06140	Glutathione S-transferase U9 (AtGSTU9)	26775	1.2476e+07	1.20841e+07	1.36927e+07	1.42264e+07	1.53777e+07	1.24543e+07	1.27509e+07	1.40195e+07	0.136828	up	0.448364	0.817525	no
Jr02_05700_p1	108995470	O48520	VIT_17s0000g06180	DNA polymerase delta small subunit	41707	5.4917e+06	5.56281e+06	5.7672e+06	5.57509e+06	4.79169e+06	5.188e+06	5.60724e+06	5.18493e+06	-0.112966	down	0.338153	0.747347	no
Jr02_05810_p1	108995464	Q9SN86	VIT_17s0000g06270	Malate dehydrogenase, chloroplastic	31787	3.14598e+07	3.10252e+07	2.88607e+07	2.87416e+07	2.83809e+07	2.89825e+07	3.04486e+07	2.87016e+07	-0.0852416	down	0.347247	0.751583	no
Jr02_05820_p1	108995457	Q9CA67	VIT_17s0000g06280	Geranylgeranyl diphosphate reductase, chloroplastic	50957	4.09186e+06	3.59664e+06	3.84828e+06	4.2229e+06	3.93989e+06	3.58409e+06	3.84559e+06	3.91563e+06	0.0260372	up	0.850434	0.964294	no
Jr02_05990_p1	#N/A	Q9SL42	VIT_17s0000g06430	Peptidyl-prolyl cis-trans isomerase Pin1 (PPIase Pin1)	19060	2.24888e+06	2.06754e+06	2.04336e+06	2.15175e+06	1.89423e+06	2.09365e+06	2.11993e+06	2.04655e+06	-0.050826	down	0.711632	0.91535	no
Jr02_06030_p1 (+1)	109013305	Q6NPT8	VIT_17s0000g06450	F-box protein PP2-B1	30116	1.47578e+07	1.14662e+07	1.12405e+07	1.2667e+07	1.11065e+07	1.10649e+07	1.24882e+07	1.16128e+07	-0.104848	down	0.45843	0.824089	no
Jr02_06160_p1	108983326	Q93Z24	VIT_17s0000g06660	Beta-galactosidase 17 (Lactase 17)	20224	2405.99	843.176	1744.45	2874.19	1499.99	1774.95	1664.54	2049.71	0.300278	up	0.513424	0.84444	no
Jr02_06180_p1 (+1)	#N/A	Q9XI91	VIT_17s0000g06670	Eukaryotic translation initiation factor 5A-1 (AtELF5A-1; eIF-5A-1)	17443	3.40888e+07	2.90204e+07	3.65973e+07	2.38791e+07	2.79303e+07	2.93792e+07	3.32355e+07	2.70628e+07	-0.296411	down	0.0585778	0.323154	no
Jr02_06460_p1	109021228	Q9S7P9	VIT_17s0000g06860	SNAP25 homologous protein SNAP33 (AtSNAP33)	33852	1.52395e+06	1.58509e+06	1.35358e+06	1.27464e+06	1.24638e+06	1.66167e+06	1.48754e+06	1.39423e+06	-0.0934606	down	0.626366	0.888783	no
Jr02_06660_p1	108982926	P42730	VIT_17s0000g07190	Chaperone protein ClpB1	100886	5.53829e+06	4.70478e+06	5.22826e+06	4.92407e+06	4.73816e+06	4.99491e+06	5.15711e+06	4.88571e+06	-0.0779935	down	0.645359	0.897149	no
Jr02_06910_p1	108994194	Q96250	VIT_17s0000g07300	ATP synthase subunit gamma, mitochondrial	34964	5.64477e+06	2.8113e+06	4.01087e+06	4.86302e+06	5.739e+06	4.30287e+06	4.15565e+06	4.96829e+06	0.257678	up	0.242907	0.664025	no
Jr02_06920_p1 (+1)	108994195	Q96250	VIT_17s0000g07300	ATP synthase subunit gamma, mitochondrial	35001	1.06892e+06	546071	1.05016e+06	522021	813145	944884	888382	760017	-0.22515	down	0.459307	0.824369	no
Jr02_06960_p1 (+1)	108994213	O82796	VIT_17s0000g07310	Phosphoserine phosphatase, chloroplastic (PSP; PSPase)	32068	756381	761848	700048	919163	740024	605246	739426	754811	0.02971	up	0.86998	0.970776	no
Jr02_07010_p1	108994219	Q9FNR1	VIT_17s0000g07330	Glycine-rich RNA-binding protein 3, mitochondrial (AtGR-RBP3)	31202	7.23563e+06	7.06081e+06	6.73238e+06	6.69322e+06	5.59282e+06	5.75195e+06	7.00961e+06	6.01266e+06	-0.221329	down	0.0816854	0.393018	no
Jr02_07070_p1	108994221	Q9SD81	VIT_17s0000g07450	Glycerophosphodiester phosphodiesterase GDPD6	46634	1.12199e+07	1.2668e+07	1.13803e+07	1.2597e+07	1.11201e+07	1.13631e+07	1.17561e+07	1.16934e+07	-0.00770989	down	0.949515	0.993679	no
Jr02_07100_p1 (+1)	108994202	Q9M9S0	VIT_17s0000g05250	Zinc-finger homeodomain protein 4 (AtZHD4)	19590	1.3353e+06	967489	1.01579e+06	1.37962e+06	1.5264e+06	1.08006e+06	1.10619e+06	1.32869e+06	0.264405	up	0.149243	0.537626	no
Jr02_07120_p1 (+2)	108994200	Q9C7F5	VIT_17s0000g05240	Nuclear transport factor 2B (AtNTF2b; NTF-2)	51252	1.03811e+07	1.04298e+07	1.00404e+07	1.05605e+07	8.3307e+06	9.08664e+06	1.02837e+07	9.32596e+06	-0.141042	down	0.190686	0.608193	no
Jr02_07330_p1_family	108994209	O22666	VIT_01s0011g00160	UDP-arabinopyranose mutase 3	43673	4.26869e+06	4.60439e+06	4.85586e+06	3.80003e+06	5.38918e+06	5.27556e+06	4.57631e+06	4.82159e+06	0.0753228	up	0.679787	0.905943	no
Jr02_07520_p1	#N/A	Q9SAK4	VIT_19s0085g00880	Succinate-semialdehyde dehydrogenase, mitochondrial (At-SSADH1)	61110	2.49191e+07	2.36647e+07	2.20562e+07	2.09327e+07	2.39715e+07	2.31789e+07	2.35467e+07	2.26944e+07	-0.053189	down	0.589136	0.877408	no
Jr02_07590_p2	108998978	O04350	VIT_15s0021g01180	Tubulin-folding cofactor A (AtTFCA; CFA)	12803	5.71327e+06	5.69345e+06	6.04513e+06	5.24005e+06	5.04677e+06	5.45193e+06	5.81728e+06	5.24625e+06	-0.149058	down	0.178273	0.587635	no
Jr02_07640_p1	108998973	Q9SA34	VIT_19s0085g00820	Inosine-5'-monophosphate dehydrogenase 2 (IMP dehydrogenase 2; IMPD 2; IMPDH 2)	53472	7.4552e+06	7.3419e+06	7.37736e+06	7.12236e+06	6.85904e+06	7.07417e+06	7.39149e+06	7.01852e+06	-0.0746967	down	0.494653	0.838096	no
Jr02_08090_p1	109005764	Q5E924	VIT_19s0085g00600	Glyceraldehyde-3-phosphate dehydrogenase GAPCP2, chloroplastic	45453	4.01e+06	3.61979e+06	3.7859e+06	3.24857e+06	4.13175e+06	3.68723e+06	3.80523e+06	3.68919e+06	-0.0446805	down	0.762419	0.936693	no
Jr02_08360_p1 (+3)	109011248	Q9SAJ4	VIT_19s0085g00370	Phosphoglycerate kinase 3, cytosolic	42570	1.64106e+08	1.7238e+08	1.79408e+08	1.55735e+08	1.76732e+08	1.68097e+08	1.71965e+08	1.66855e+08	-0.0435187	down	0.681466	0.905943	no
Jr02_08410_p1 (+1)	109011250	P50318	VIT_19s0085g00380	Phosphoglycerate kinase 2, chloroplastic	60718	2.19305e+08	1.98245e+08	1.79507e+08	1.8671e+08	1.57214e+08	1.57389e+08	1.99019e+08	1.67104e+08	-0.252159	down	0.0495657	0.291987	no
Jr02_08490_p1	109011254	Q9LTV6	VIT_19s0085g00500	Peroxisomal 2,4-dienoyl-CoA reductase	31728	4.40976e+06	4.0622e+06	3.91185e+06	4.75412e+06	4.63377e+06	4.51423e+06	4.12794e+06	4.63404e+06	0.166848	up	0.107192	0.458802	no
Jr02_08610_p1 (+2)	109000385	O64530	VIT_19s0085g00260	Thiosulfate/3-mercaptopyruvate sulfurtransferase 1, mitochondrial	41603	1.66884e+07	1.50986e+07	1.41713e+07	1.53378e+07	1.61606e+07	1.59896e+07	1.53194e+07	1.58293e+07	0.0472401	up	0.626877	0.888783	no
Jr02_08790_p1_family	#N/A	Q9SHE7	VIT_19s0085g00040	NEDD8-like protein RUB1	17153	960800	704176	698095	774789	757840	873050	787690	801893	0.0257815	up	0.923562	0.988502	no
Jr02_08980_p1	#N/A	Q8LE58	VIT_09s0002g02600	ESCRT-related protein CHMP1A	22666	4.58843e+06	4.50864e+06	4.29905e+06	4.76904e+06	4.08061e+06	4.56572e+06	4.46537e+06	4.47179e+06	0.0020717	up	0.985142	0.99643	no
Jr02_09180_p1_family	#N/A	Q9ASR1	VIT_19s0027g00760	Elongation factor 2 (EF-2)	93900	3.1307e+07	2.81714e+07	2.8312e+07	2.33769e+07	4.09672e+07	3.11833e+07	2.92635e+07	3.18425e+07	0.121852	up	0.536331	0.856922	no
Jr02_09380_p1	108996022	P27202	VIT_19s0027g00200	Photosystem II 10 kDa polypeptide, chloroplastic	14469	7.60825e+07	6.45178e+07	6.1938e+07	6.14078e+07	6.12959e+07	5.54555e+07	6.75128e+07	5.93864e+07	-0.185027	down	0.136973	0.519363	no
Jr02_09710_p1	108995628	Q42262	VIT_05s0020g03900	40S ribosomal protein S3a-2	29816	339733	571143	840635	872063	849227	757151	583837	826147	0.500833	up	0.0444516	0.274164	no
Jr02_09720_p1 (+1)	108995610	Q9FT73	VIT_00s0533g00040	Mediator of RNA polymerase II transcription subunit 34	34478	55932	37396.5	46754.9	55943.6	44679.6	41004.9	46694.4	47209.4	0.0158223	up	0.959919	0.99643	no
Jr02_10020_p1 (+1)	#N/A	Q9SEH3	VIT_16s0013g00520	Ras-related protein RABD2c (AtRABD2c)	22609	789229	863577	1.03903e+06	899663	1.15122e+06	964298	897280	1.00506e+06	0.163653	up	0.309493	0.724401	no
Jr02_10300_p1 (+4)	108989940	Q94AH9	VIT_16s0050g00880	Mediator of RNA polymerase II transcription subunit 36a	37729	528973	783275	499915	909914	678885	496703	604055	695167	0.202681	up	0.386565	0.783387	no
Jr02_10460_p1 (+1)	#N/A	O23515	VIT_00s0551g00020	60S ribosomal protein L15-1	24360	62911.6	64631.6	277251	51915.8	115460	99209.6	134931	88861.7	-0.602591	down	0.277255	0.700544	no
Jr02_10550_p1	108989928	Q9FZD9	VIT_00s0229g00110	DUF724 domain-containing protein 3 (AtDUF3)	237867	7822.7	7752.55	6504.47	7032.96	7601.09	9399.57	7359.91	8011.2	0.12233	up	0.627076	0.888783	no
Jr02_10700_p1	108986522	Q8LB10	VIT_00s0204g00220	ATP-dependent Clp protease proteolytic subunit-related protein 4, chloroplastic (ClpR4)	32741	162807	147480	123959	176380	175344	181772	144749	177832	0.296964	up	0.071298	0.366359	no
Jr02_11050_p1	109000150	Q9C9W9	VIT_04s0008g03210	Adagio protein 3	20118	1.20962e+07	1.66967e+07	9.25852e+06	1.2454e+07	9.63509e+06	1.31188e+07	1.26838e+07	1.17359e+07	-0.112052	down	0.747539	0.928383	no
Jr02_11080_p1 (+1)	109012135	Q6DBP4	VIT_02s0087g00400	Pectin acetylesterase 8	43930	632368	515590	1.01487e+06	549371	777545	677225	720944	668047	-0.109937	down	0.655214	0.900805	no
Jr02_11260_p1 (+2)	108987601	Q9SVC2	VIT_04s0044g00540	Syntaxin-122 (AtSYP122)	35841	1.00626e+06	1.02826e+06	960554	1.07052e+06	826161	876696	998358	924461	-0.110945	down	0.406976	0.799064	no
Jr02_11450_p1	108980139	Q9SIV5	VIT_02s0087g00810	Zinc finger CCCH domain-containing protein 19 (AtC3H19)	13859	213227	115089	144178	137660	153547	118078	157498	136428	-0.207189	down	0.390264	0.786469	no
Jr02_11800_p1	#N/A	Q8GXV5	VIT_00s0204g00040	(S)-ureidoglycine aminohydrolase (AtUGLYAH)	33934	374096	375047	448640	359999	397843	526577	399261	428140	0.100748	up	0.652013	0.900058	no
Jr02_12100_p1	108991590	Q8L7U5	VIT_02s0012g00180	Serine/threonine-protein phosphatase BSL1	49415	532556	518429	431843	599940	487406	442157	494276	509834	0.0447116	up	0.790683	0.944641	no
Jr02_12350_p1	109022331	Q9ZVJ5	VIT_02s0012g00750	Haloacid dehalogenase-like hydrolase domain-containing protein Sgpp	26907	1.05858e+07	1.05686e+07	9.79769e+06	9.47416e+06	1.0086e+07	1.02858e+07	1.03174e+07	9.94866e+06	-0.0524989	down	0.582399	0.874224	no
Jr02_12640_p1	108994095	Q9LQL0	VIT_02s0012g01120	Glycine cleavage system H protein 3, mitochondrial	17788	2.44434e+07	1.96214e+07	1.76938e+07	2.18354e+07	1.61405e+07	1.70892e+07	2.05862e+07	1.83551e+07	-0.1655	down	0.352492	0.752753	no
Jr02_12700_p1	108994085	Q9LQK7	VIT_02s0012g01050	Protein ABCI7, chloroplastic	53229	183547	153855	183179	160908	155689	181536	173527	166045	-0.0635911	down	0.750934	0.929903	no
Jr02_12880_p1	108994071	Q9C5C4	VIT_02s0012g01210	Acetylornithine deacetylase	48372	3.41367e+06	3.6722e+06	3.67153e+06	2.99173e+06	3.58546e+06	3.47474e+06	3.5858e+06	3.35064e+06	-0.0978591	down	0.392691	0.787365	no
Jr02_12910_p1	108994086	Q93XM7	VIT_02s0012g01250	Mitochondrial carnitine/acylcarnitine carrier-like protein	30525	743529	723248	664364	692537	806550	685447	710380	728178	0.0357003	up	0.784107	0.942018	no
Jr02_12930_p1	108993976	O49686	VIT_02s0012g01270	Abscisic acid receptor PYR1	22915	431399	384648	368020	384756	419222	386150	394689	396709	0.0073653	up	0.958756	0.996143	no
Jr02_13010_p1	108988697	Q9FIQ0	VIT_02s0012g01330	Probable ADP-ribosylation factor GTPase-activating protein AGD9 (ARF GAP AGD9)	43276	485799	398065	466241	427982	476908	430768	450035	445219	-0.0155207	down	0.922301	0.98811	no
Jr02_13100_p1	108984456	Q9FGS0	VIT_02s0012g01420	RNA-binding protein CP31B, chloroplastic	31499	698246	497545	464322	524079	438045	438699	553371	466941	-0.245006	down	0.152608	0.541447	no
Jr02_13320_p1 (+1)	108982621	P93654	VIT_02s0012g01850	Syntaxin-22 (AtSYP22; AtVAM3)	30066	167946	200358	141386	200325	158462	131032	169896	163273	-0.0573701	down	0.887942	0.975092	no
Jr02_13330_p1	108982620	Q9LFD5	VIT_02s0012g01860	Binding partner of ACD11 1	34550	5.65131e+06	5.85732e+06	5.38369e+06	5.15273e+06	4.63252e+06	5.18352e+06	5.63077e+06	4.98959e+06	-0.174412	down	0.100825	0.44057	no
Jr02_13500_p1 (+1)	108998102	Q43307	VIT_02s0012g02160	Glycerol-3-phosphate acyltransferase, chloroplastic (GPAT)	51350	1.11172e+06	798600	1.07479e+06	852240	1.05943e+06	1.01909e+06	995037	976917	-0.0265144	down	0.884548	0.974891	no
Jr02_13570_p1	109002127	F4ICK8	VIT_07s0104g00230	Protein IWS1 homolog 1 (AtIWS1)	57986	151183	100304	117315	117158	102365	92492.9	122934	104006	-0.241224	down	0.213114	0.635812	no
Jr02_13720_p1	109008326	Q9C6T1	VIT_02s0012g02530	Phosphomevalonate kinase, peroxisomal	54754	9.23139e+06	1.00189e+07	1.00296e+07	9.01244e+06	1.00109e+07	1.0191e+07	9.75997e+06	9.73813e+06	-0.00323199	down	0.973575	0.99643	no
Jr02_13840_p1	109008315	P25697	VIT_02s0109g00080	Phosphoribulokinase, chloroplastic (PRK; PRKase)	45197	8.55059e+06	6.04678e+06	5.9142e+06	5.12955e+06	5.08193e+06	4.95956e+06	6.83719e+06	5.05701e+06	-0.435118	down	0.00574914	0.0730123	low
Jr02_14020_p1	108980937	Q9LXV0	VIT_02s0033g00240	UDP-glycosyltransferase 92A1	52681	104226	49770.8	70611.1	55271.1	118454	95689.6	74869.4	89804.9	0.262417	up	0.402754	0.796039	no
Jr02_14220_p1_family	109004016	Q94B60	VIT_12s0028g01250	ATP-dependent Clp protease proteolytic subunit 4, chloroplastic	33814	6.53927e+06	6.06055e+06	6.50327e+06	6.34314e+06	4.9145e+06	5.79582e+06	6.3677e+06	5.68449e+06	-0.163742	down	0.19854	0.618219	no
Jr02_14470_p1 (+2)	109001093	Q9C865	VIT_02s0087g00190	SH3 domain-containing protein 1	41747	20109	29485.4	26107.8	25764.2	21023	28996	25234	25261.1	0.00154589	up	0.994875	0.997845	no
Jr02_14540_p1 (+1)	109009039	Q39117	VIT_08s0007g03820	Trihelix transcription factor GT-2	84452	9392.11	12051.4	6542.67	13398.4	7415.22	14403.7	9328.71	11739.1	0.331569	up	0.376631	0.774718	no
Jr02_14680_p1	108992461	Q9CAI3	VIT_02s0025g03100	Probable cinnamyl alcohol dehydrogenase 1 (AtCAD1)	38864	8.63225e+06	7.36842e+06	8.27166e+06	6.45408e+06	1.01132e+07	8.8343e+06	8.09077e+06	8.46718e+06	0.0656044	up	0.695811	0.907043	no
Jr02_14750_p1	108992458	Q8RY25	VIT_02s0025g03150	Nuclear pore complex protein NUP98A	105445	1.12915e+06	1.00763e+06	1.06606e+06	1.06954e+06	958149	1.01396e+06	1.06761e+06	1.01388e+06	-0.0744985	down	0.585621	0.875457	no
Jr02_14880_p1	108992496	Q9MAP3	VIT_02s0025g02890	50S ribosomal protein L11, chloroplastic	25002	1.0351e+06	943865	879792	875567	749358	813739	952918	812888	-0.229294	down	0.0895396	0.412325	no
Jr02_15000_p1	109021046	A1L4Y2	VIT_02s0025g02730	Alcohol dehydrogenase-like 3	42812	1.83577e+06	2.14191e+06	1.98055e+06	1.33999e+06	2.29378e+06	2.00777e+06	1.98607e+06	1.88051e+06	-0.0787935	down	0.665011	0.902433	no
Jr02_15220_p1	108993798	Q9SGU9	VIT_02s0025g02560	Methionine gamma-lyase (AtMGL)	48933	4.64817e+06	4.62852e+06	3.40519e+06	4.32257e+06	4.14172e+06	4.88829e+06	4.22729e+06	4.45086e+06	0.0743497	up	0.743085	0.925827	no
Jr02_15370_p1	109021710	Q9FJR9	VIT_02s0025g02430	Nuclear intron maturase 2, mitochondrial (AtnMat2)	28521	976894	871543	1.12733e+06	832875	949503	947005	991921	909794	-0.124685	down	0.373848	0.771689	no
Jr02_15560_p1	109002067	Q8H0V6	VIT_02s0025g02160	ABC transporter F family member 3 (ABC transporter ABCF.3; AtABCF3)	79634	314324	416526	330507	456837	354526	320066	353786	377143	0.0922361	up	0.6615	0.902021	no
Jr02_15590_p1	#N/A	Q39043	VIT_02s0025g02140	Mediator of RNA polymerase II transcription subunit 37f	73399	2.25554e+08	2.32345e+08	1.99232e+08	1.94302e+08	1.9951e+08	2.15339e+08	2.19044e+08	2.0305e+08	-0.109384	down	0.280351	0.703256	no
Jr02_15620_p1	109002075	O81629	VIT_02s0025g02090	Protein KINESIN LIGHT CHAIN-RELATED 1	66436	38231.5	39137.6	38531.4	38516	46992.3	34883.6	38633.5	40130.7	0.0548515	up	0.870719	0.970942	no
Jr02_15740_p1	109002083	Q9SGW3	VIT_02s0025g02010	26S proteasome non-ATPase regulatory subunit 8 homolog A	30898	696429	559470	624052	793175	742871	659463	626650	731836	0.22386	up	0.153395	0.542306	no
Jr02_16030_p1	109019656	O65155	VIT_02s0025g01700	RNA polymerase II transcriptional coactivator KELP	18627	157273	216080	150490	214324	140275	123582	174614	159394	-0.131576	down	0.609754	0.88392	no
Jr02_16140_p1	109019652	P42697	VIT_02s0025g01570	Dynamin-related protein 1A	68492	423008	415245	366411	394327	491801	454726	401555	446951	0.154521	up	0.328302	0.739358	no
Jr02_16290_p1	108987140	Q9T0A0	VIT_02s0025g01410	Long chain acyl-CoA synthetase 4	74106	149258	251590	195448	254565	242900	300755	198765	266073	0.420756	up	0.0868292	0.406705	no
Jr02_16530_p1	108987143	F4JZY1	VIT_02s0025g01170	COP1-interactive protein 1	150845	1.42789e+06	1.79652e+06	1.53714e+06	1.62272e+06	1.80451e+06	1.72873e+06	1.58719e+06	1.71865e+06	0.114809	up	0.328075	0.739358	no
Jr02_16670_p1	109020393	Q39258	VIT_02s0025g01000	V-type proton ATPase subunit E1 (V-ATPase subunit E1)	26368	7.59475e+06	8.02796e+06	7.22178e+06	7.51955e+06	6.7872e+06	7.37532e+06	7.61483e+06	7.22736e+06	-0.075344	down	0.476881	0.834644	no
Jr02_16730_p1	108997435	Q9FFR3	VIT_02s0025g00900	6-phosphogluconate dehydrogenase, decarboxylating 2, chloroplastic	54052	2.64182e+06	2.37012e+06	2.26696e+06	3.05002e+06	3.05679e+06	2.44044e+06	2.4263e+06	2.84908e+06	0.231741	up	0.0653928	0.350054	no
Jr02_17220_p1	108983878	Q9CAK8	VIT_02s0025g00380	2-C-methyl-D-erythritol 2,4-cyclodiphosphate synthase, chloroplastic (MECDP-synthase; MECPS; MECS)	24167	1.23267e+06	1.08591e+06	1.07621e+06	1.07986e+06	756194	936299	1.1316e+06	924118	-0.292209	down	0.0772836	0.381327	no
Jr02_17410_p1	109014499	Q5XF06	VIT_07s0005g03380	Mitochondrial import inner membrane translocase subunit TIM44-2	61153	320148	337595	290620	334073	302797	309573	316121	315481	-0.00292457	down	0.982969	0.99643	no
Jr02_17660_p1 (+1)	109014484	Q8H0S9	VIT_02s0025g03280	Puromycin-sensitive aminopeptidase (PSA)	108604	9.84262e+06	8.21373e+06	9.59538e+06	8.57178e+06	1.2124e+07	9.5838e+06	9.21724e+06	1.00932e+07	0.130978	up	0.422821	0.807309	no
Jr02_17750_p1	109014479	A2RVM0	VIT_02s0025g03380	Short-chain dehydrogenase TIC 32, chloroplastic	38729	1.73099e+06	1.82207e+06	1.4309e+06	1.9411e+06	1.7138e+06	1.68685e+06	1.66132e+06	1.78058e+06	0.10002	up	0.437454	0.815445	no
Jr02_17800_p1	109014469	Q9LVW7	VIT_02s0025g03430	Carbamoyl-phosphate synthase small chain, chloroplastic	59647	50741	55829.1	47281.3	59411.6	60968.6	46002	51283.8	55460.7	0.112964	up	0.647703	0.89778	no
Jr02_17970_p1	109014460	Q8LBU2	VIT_02s0025g03590	Probable glutathione peroxidase 8	23327	4.36737e+06	4.85128e+06	4.82437e+06	4.71335e+06	4.13258e+06	4.3167e+06	4.68101e+06	4.38754e+06	-0.0934067	down	0.443532	0.817525	no
Jr02_17980_p1	109014459	O48646	VIT_02s0025g03600	Probable phospholipid hydroperoxide glutathione peroxidase 6, mitochondrial (AtGPX1; PHGPx)	27025	2.38599e+07	1.90405e+07	2.08523e+07	1.92427e+07	1.79829e+07	2.00627e+07	2.12509e+07	1.90961e+07	-0.154248	down	0.231519	0.649891	no
Jr02_18110_p1	109014449	Q2PGG3	VIT_02s0025g03670	Serine racemase (AtSR)	39195	379512	315161	398916	328970	419653	380404	364530	376342	0.0460089	up	0.782487	0.941383	no
Jr02_18330_p1	108984422	Q9C8S6	VIT_02s0025g04350	C2 domain-containing protein At1g63220	16344	1.66818e+06	1.88287e+06	1.91135e+06	2.13594e+06	1.74338e+06	1.69014e+06	1.8208e+06	1.85649e+06	0.0280028	up	0.830665	0.958139	no
Jr02_18340_p1	108984421	P50700	VIT_02s0025g04340	Osmotin-like protein OSM34	28310	2.55163e+07	3.42148e+07	3.49123e+07	3.05816e+07	3.42238e+07	3.17016e+07	3.15478e+07	3.2169e+07	0.0281333	up	0.820069	0.954441	no
Jr02_18450_p1_family	#N/A	Q42347	VIT_08s0007g04210	60S ribosomal protein L24-1	22151	509550	573616	589260	623957	594374	616051	557475	611461	0.133352	up	0.329889	0.739358	no
Jr02_18540_p1	108984430	F4JPR7	VIT_02s0025g04050	Plant UBX domain-containing protein 8 (PUX8)	66219	3.65735e+06	3.58693e+06	3.29494e+06	3.68356e+06	3.1101e+06	3.61826e+06	3.51307e+06	3.47064e+06	-0.0175322	down	0.901356	0.981065	no
Jr02_18680_p1 (+1)	109011569	Q9C829	VIT_02s0025g04500	Nuclear pore complex protein NUP50A	47630	401125	387857	378072	471675	348818	380681	389018	400392	0.0415758	up	0.803019	0.949283	no
Jr02_18740_p1	108990693	P54873	VIT_02s0025g04580	Hydroxymethylglutaryl-CoA synthase (HMG-CoA synthase)	51928	1.22023e+06	1.50456e+06	1.3463e+06	1.46814e+06	1.76024e+06	1.37738e+06	1.35703e+06	1.53525e+06	0.178024	up	0.424431	0.807483	no
Jr02_18790_p1	108990692	Q9LQ04	VIT_02s0025g04610	Bifunctional dTDP-4-dehydrorhamnose 3,5-epimerase/dTDP-4-dehydrorhamnose reductase	41734	331727	199788	272036	241324	350108	292884	267850	294772	0.138172	up	0.50349	0.841061	no
Jr02_18820_p1 (+9)	108990690	Q9FPQ8	VIT_02s0025g04630	Homeobox protein knotted-1-like 7	33707	349804	230245	322854	200518	263454	293550	300968	252507	-0.253284	down	0.208802	0.634981	no
Jr02_18840_p1	108990688	Q9S9T0	VIT_02s0025g04640	F-box/kelch-repeat protein At4g05080	81934	218666	227779	197639	227690	247388	211988	214695	229022	0.093199	up	0.539639	0.859096	no
Jr02_18930_p1 (+2)	109015870	Q8H112	VIT_02s0025g04710	PGR5-like protein 1A, chloroplastic	36281	197863	244768	155330	284208	219904	212436	199320	238849	0.261012	up	0.307367	0.723769	no
Jr02_18970_p1	109010746	Q96323	VIT_02s0025g04720	Leucoanthocyanidin dioxygenase (LDOX; Leucocyanidin oxygenase)	40197	1.80292e+06	1.88727e+06	2.65382e+06	1.45147e+06	1.97902e+06	1.93209e+06	2.11467e+06	1.78753e+06	-0.242467	down	0.313328	0.726683	no
Jr02_19030_p1	109010785	Q9LD47	VIT_02s0025g04830	Copper chaperone for superoxide dismutase, chloroplastic/cytosolic (AtCCS)	34260	5.53797e+06	5.73236e+06	5.92905e+06	5.13208e+06	4.34718e+06	4.99938e+06	5.73313e+06	4.82621e+06	-0.248432	down	0.0377453	0.253272	no
Jr02_19280_p2	109010968	Q8GW78	VIT_02s0025g05110	ATP-dependent Clp protease ATP-binding subunit CLPT2, chloroplastic	26752	941515	1.07062e+06	932094	1.03256e+06	752584	847605	981409	877584	-0.161318	down	0.392078	0.787365	no
Jr02_19300_p1 (+1)	109010984	Q8VYJ2	VIT_02s0025g05130	AT-hook motif nuclear-localized protein 1	30982	134520	108424	107329	97168.8	100814	114358	116758	104114	-0.165359	down	0.402556	0.796039	no
Jr02_19440_p1 (+2)	109011078	Q9C5X3	VIT_13s0019g05000	SNARE-interacting protein KEULE	75359	23143.4	21255.6	23930.8	23762.7	36185.9	32002.7	22776.6	30650.4	0.428351	up	0.305082	0.72216	no
Jr02_19490_p1	109011139	Q8L733	VIT_02s0241g00110	Putative transferase At4g12130, mitochondrial	44547	963268	1.04113e+06	919032	1.04456e+06	879392	939079	974478	954343	-0.0301217	down	0.797785	0.946428	no
Jr02_19560_p1	109011198	Q8H1H9	VIT_02s0025g04560	Primary amine oxidase	82484	1.03605e+07	1.14695e+07	8.86661e+06	1.05858e+07	1.09615e+07	1.24001e+07	1.02322e+07	1.13158e+07	0.14522	up	0.213657	0.635812	no
Jr02_19700_p1	109011278	P93759	VIT_00s0555g00050	Calcium-dependent protein kinase 14	25142	1.62205e+06	1.33455e+06	1.73774e+06	1.32691e+06	1.54842e+06	1.68257e+06	1.56478e+06	1.5193e+06	-0.0425545	down	0.80906	0.952804	no
Jr02_19720_p1	109011291	Q8VWG7	VIT_00s0323g00030	TPR repeat-containing thioredoxin TDX	48669	1.50825e+07	1.36419e+07	1.74398e+07	1.29751e+07	1.29538e+07	1.42215e+07	1.53881e+07	1.33835e+07	-0.201359	down	0.130591	0.507044	no
Jr02_19760_p1	109011336	Q9STH1	VIT_00s2851g00010	Hsp70-Hsp90 organizing protein 3 (AtHop3)	65158	1.73475e+07	1.87312e+07	1.67195e+07	1.74241e+07	1.52758e+07	1.70272e+07	1.75994e+07	1.65757e+07	-0.0864538	down	0.459505	0.824369	no
Jr02_19800_p1	109011384	Q9SU40	VIT_02s0154g00080	Monocopper oxidase-like protein SKU5	66183	185646	249827	204150	468869	190384	182405	213208	280553	0.39601	up	0.468776	0.830243	no
Jr02_19820_p1	109011398	Q9S7P5	VIT_00s0233g00020	Squamosa promoter-binding-like protein 12	43193	7.84664e+06	7.62341e+06	7.55017e+06	6.85741e+06	7.2246e+06	7.09852e+06	7.67341e+06	7.06018e+06	-0.120163	down	0.203277	0.62301	no
Jr02_20010_p1	109011563	O82399	VIT_02s0154g00350	Malate dehydrogenase 1, peroxisomal	37785	239630	206119	254055	209319	303020	248457	233268	253599	0.12056	up	0.567177	0.865845	no
Jr02_20040_p1 (+1)	109011581	Q8VYK7	VIT_02s0154g00390	Autophagy-related protein 8f	15233	222562	245599	251083	202430	228609	241159	239748	224066	-0.0975959	down	0.53171	0.853629	no
Jr02_20240_p1	109011709	Q9C8M2	VIT_19s0014g00170	Peptide methionine sulfoxide reductase B1, chloroplastic (AtMSRB1)	25054	875208	717897	776943	802746	836525	797719	790016	812330	0.0401841	up	0.761263	0.935927	no
Jr02_20250_p1	109011716	O82616	VIT_19s0014g00180	Probable fructokinase-5	40677	2.02112e+06	1.92956e+06	1.92448e+06	1.72473e+06	1.73758e+06	1.80543e+06	1.95839e+06	1.75591e+06	-0.157445	down	0.12621	0.500807	no
Jr02_20270_p1	109011731	Q9LMU2	VIT_00s0270g00120	Kunitz trypsin inhibitor 2 (AtKTI2)	23564	1.156e+08	1.44268e+08	9.95522e+07	1.2763e+08	8.90572e+07	1.03279e+08	1.19807e+08	1.06656e+08	-0.167749	down	0.603506	0.883384	no
Jr02_20280_p1	109011739	Q9LMU2	VIT_00s0270g00120	Kunitz trypsin inhibitor 2 (AtKTI2)	26225	1.37673e+07	2.08982e+07	1.18797e+07	3.40947e+07	1.70816e+07	1.50851e+07	1.55151e+07	2.20871e+07	0.509535	up	0.148861	0.537036	no
Jr02_20290_p1	109011765	Q9LMU2	VIT_00s0270g00120	Kunitz trypsin inhibitor 2 (AtKTI2)	25454	1.72178e+08	2.19804e+08	1.54954e+08	2.27727e+08	1.33159e+08	1.55142e+08	1.82312e+08	1.7201e+08	-0.083922	down	0.835863	0.959446	no
Jr02_20310_p1	109011754	Q93V84	VIT_19s0014g00260	Protein FLX-like 1 (AtFLXL1)	34446	265344	243211	271312	213941	198713	197466	259956	203374	-0.354135	down	0.0302029	0.221595	no
Jr02_20440_p1	109011912	Q9SYM5	VIT_19s0014g00290	UDP-4-keto-6-deoxy-D-glucose 3,5-epimerase/UDP-4-keto-L-rhamnose 4-keto-reductase	75523	302845	312553	268855	251875	395303	405616	294751	350931	0.251691	up	0.232025	0.650849	no
Jr02_20460_p1	109011928	O65355	VIT_19s0014g00980	Gamma-glutamyl hydrolase 2 (AtGGH2)	42444	6.35222e+06	6.9946e+06	6.60638e+06	7.0352e+06	7.28399e+06	7.09978e+06	6.65107e+06	7.13966e+06	0.10227	up	0.285834	0.706916	no
Jr02_20850_p1	109012193	A4IJ27	VIT_19s0014g01330	Rop guanine nucleotide exchange factor 3 (AtRopGEF3)	69953	1.42865e+06	1.55538e+06	1.03268e+06	1.55358e+06	1.44297e+06	1.26032e+06	1.3389e+06	1.41896e+06	0.0837781	up	0.631456	0.888783	no
Jr02_20950_p1_family	#N/A	Q94A97	VIT_12s0028g02220	Ubiquitin-conjugating enzyme E2 35	17220	8.10669e+06	7.42858e+06	8.17421e+06	7.24347e+06	6.97544e+06	7.20189e+06	7.90316e+06	7.14027e+06	-0.146452	down	0.307735	0.723773	no
Jr02_21000_p1	109012368	Q9MAH3	VIT_19s0014g01520	Protein DJ-1 homolog B (AtDJ1B)	45591	8.71738e+06	8.28638e+06	8.88803e+06	7.28202e+06	8.85575e+06	7.69527e+06	8.63059e+06	7.94435e+06	-0.119531	down	0.350926	0.752367	no
Jr02_21030_p1	109012406	Q9LKA5	VIT_19s0014g01550	Multiple organellar RNA editing factor 8, chloroplastic/mitochondrial	49516	1.80008e+06	1.50944e+06	1.79045e+06	1.44413e+06	1.55894e+06	1.43179e+06	1.69999e+06	1.47828e+06	-0.201606	down	0.113057	0.471207	no
Jr02_21120_p1 (+2)	109012455	Q9LKA4	VIT_19s0014g01570	UBP1-associated protein 2C	49900	3.25034e+06	2.89639e+06	2.77738e+06	3.00251e+06	2.65544e+06	2.77801e+06	2.97471e+06	2.81198e+06	-0.0811591	down	0.492842	0.837822	no
Jr02_21200_p1	109012566	Q9ZP06	VIT_10s0003g01000	Malate dehydrogenase 1, mitochondrial	36005	4.19639e+07	4.13304e+07	4.05293e+07	3.95472e+07	3.56192e+07	3.76776e+07	4.12746e+07	3.76147e+07	-0.133958	down	0.185088	0.598453	no
Jr02_21430_p1	109012721	O22043	VIT_10s0003g00530	Geranylgeranyl pyrophosphate synthase 6, mitochondrial (GGPP synthase 6; GGPS6)	18466	3.45053e+06	3.41822e+06	3.95283e+06	3.48868e+06	3.36585e+06	3.94817e+06	3.60719e+06	3.6009e+06	-0.0025186	down	0.984879	0.99643	no
Jr02_21570_p1	109012841	O49453	VIT_12s0028g03180	Uncharacterized protein At4g28440	16717	262370	334916	341738	380325	416564	462757	313008	419882	0.423784	up	0.0126749	0.126157	no
Jr02_21590_p1	109012856	Q8L493	VIT_19s0014g02170	D-amino-acid transaminase, chloroplastic	38058	540091	663531	563393	821222	669762	518508	589005	669831	0.185516	up	0.273571	0.695661	no
Jr02_21640_p1 (+1)	109012887	Q9SKK0	VIT_19s0014g02210	EIN3-binding F-box protein 1	57130	48477.8	71756	42211.8	80569.6	62084.7	51889.5	54148.6	64847.9	0.260137	up	0.594284	0.87947	no
Jr02_21720_p1	109012933	Q9SEU6	VIT_19s0014g02890	Thioredoxin M4, chloroplastic (AtTrxm4)	20360	8.32725e+06	7.57234e+06	6.99187e+06	7.75096e+06	6.37854e+06	6.50321e+06	7.63049e+06	6.87757e+06	-0.149876	down	0.268726	0.689076	no
Jr02_21740_p1	109012948	Q9C920	VIT_19s0014g02840	3-deoxy-manno-octulosonate cytidylyltransferase, mitochondrial	33456	3.13559e+06	3.18463e+06	2.21078e+06	3.75762e+06	3.53083e+06	2.90422e+06	2.84366e+06	3.39756e+06	0.256747	up	0.0872968	0.407933	no
Jr02_21950_p1	109013151	Q9FN41	VIT_19s0014g02480	Enolase-phosphatase E1 (MTRu-1-P dehydratase)	57367	3.21362e+06	2.9977e+06	3.33561e+06	2.79636e+06	3.84598e+06	3.31918e+06	3.18231e+06	3.32051e+06	0.0613293	up	0.645532	0.897149	no
Jr02_21990_p1	109013172	Q9T076	VIT_12s0028g03450	Early nodulin-like protein 2	28138	2.46137e+06	3.10579e+06	3.35383e+06	3.07986e+06	2.73628e+06	3.14526e+06	2.97366e+06	2.98713e+06	0.00652194	up	0.967112	0.99643	no
Jr02_22030_p1	109013191	Q9ZPI6	VIT_19s0014g02370	3-hydroxyacyl-CoA dehydrogenase	33824	1.74413e+06	1.76025e+06	1.64326e+06	1.90221e+06	1.79221e+06	1.92952e+06	1.71588e+06	1.87465e+06	0.127672	up	0.275677	0.699027	no
Jr02_22080_p1	109013230	Q9LDA7	VIT_19s0014g02340	Probable protein phosphatase 2C 39 (AtPP2C39)	40626	1.51998e+07	1.56877e+07	1.44868e+07	1.57344e+07	1.38714e+07	1.37418e+07	1.51247e+07	1.44492e+07	-0.0659217	down	0.588541	0.877408	no
Jr02_22260_p1	109013387	Q8S9L5	VIT_19s0090g01210	Trigger factor-like protein TIG, Chloroplastic	62325	599481	396722	514536	410017	542939	597470	503580	516809	0.0374102	up	0.854354	0.965326	no
Jr02_22310_p1	109013422	Q9LV77	VIT_19s0014g03130	Asparagine synthetase [glutamine-hydrolyzing] 2	27957	854254	1.00721e+06	1.0325e+06	951404	1.26512e+06	1.10598e+06	964654	1.1075e+06	0.199226	up	0.234594	0.65482	no
Jr02_22360_p1	109013446	Q42536	VIT_19s0014g03160	Protochlorophyllide reductase A, chloroplastic (PCR A)	43234	4.09137e+06	3.37453e+06	4.47052e+06	3.34233e+06	4.42565e+06	3.76029e+06	3.97881e+06	3.84276e+06	-0.0501956	down	0.773522	0.939869	no
Jr02_22600_p1 (+1)	109013857	Q9FL69	VIT_19s0014g03510	ADP-ribosylation factor GTPase-activating protein AGD5 (ARF GAP AGD5)	50408	250586	193118	219532	173536	266995	245306	221079	228612	0.0483443	up	0.834521	0.959446	no
Jr02_22870_p1	109014063	Q9ZR03	VIT_19s0014g03850	Cytochrome b6-f complex iron-sulfur subunit, chloroplastic	23977	3.60185e+07	3.10731e+07	2.90406e+07	3.64176e+07	2.44007e+07	2.71009e+07	3.20441e+07	2.93064e+07	-0.128841	down	0.476314	0.834644	no
Jr02_22880_p1	109014025	Q8L6Y1	VIT_19s0014g03920	Ubiquitin carboxyl-terminal hydrolase 14	89696	940434	932739	1.03707e+06	902843	1.37133e+06	995435	970082	1.08987e+06	0.167979	up	0.346279	0.750775	no
Jr02_22950_p1	109014105	Q8L4N1	VIT_12s0134g00430	Universal stress protein PHOS34	26582	7.97442e+06	9.82704e+06	8.71142e+06	9.50362e+06	6.87411e+06	7.75371e+06	8.83763e+06	8.04382e+06	-0.135779	down	0.482237	0.836506	no
Jr02_23120_p1	#N/A	Q9LSQ5	VIT_19s0014g04660	NAD(P)H dehydrogenase (quinone) FQR1	21679	4.57069e+06	4.59688e+06	4.46177e+06	5.29585e+06	4.93422e+06	4.23534e+06	4.54311e+06	4.8218e+06	0.085892	up	0.413895	0.803467	no
Jr02_23370_p1	109014328	P92959	VIT_19s0014g04970	50S ribosomal protein L24, chloroplastic	20975	368116	259140	505306	295527	339276	322192	377521	318998	-0.243007	down	0.250218	0.670203	no
Jr02_23390_p1 (+1)	#N/A	Q9C681	VIT_19s0014g05020	Probable histone H2A.1	13980	559411	244099	391183	355590	592212	454678	398231	467493	0.231339	up	0.395077	0.789757	no
Jr02_23600_p1	#N/A	Q9LZP7	VIT_19s0177g00360	F-box protein At3g62430	20850	500090	523860	543917	504690	551327	502076	522622	519365	-0.00902118	down	0.948171	0.993179	no
Jr02_23640_p1 (+3)	#N/A	P41568	VIT_12s0059g02370	Protein translation factor SUI1 homolog 1	12694	2.38434e+06	1.7013e+06	2.50688e+06	1.73073e+06	1.83378e+06	2.09045e+06	2.19751e+06	1.88499e+06	-0.221313	down	0.214259	0.635812	no
Jr02_23730_p1	108983716	Q9C6I6	VIT_19s0177g00220	Electron transfer flavoprotein subunit alpha, mitochondrial (Alpha-ETF)	40552	6.71384e+06	6.72498e+06	6.46344e+06	7.29593e+06	5.97197e+06	6.22066e+06	6.63409e+06	6.49619e+06	-0.0303043	down	0.788814	0.944641	no
Jr02_23940_p1	108983831	Q9STS7	VIT_19s0177g00320	Chloroplastic lipocalin (AtCHL)	37380	5.82744e+06	5.75167e+06	5.00939e+06	6.06564e+06	5.17424e+06	4.74611e+06	5.5295e+06	5.32866e+06	-0.0533749	down	0.726652	0.919479	no
Jr02_23970_p1	108983846	Q8VY88	VIT_19s0177g00340	Protein LHCP TRANSLOCATION DEFECT	19006	1.48885e+06	1.04485e+06	1.48145e+06	1.29395e+06	1.16689e+06	1.23748e+06	1.33839e+06	1.23277e+06	-0.118586	down	0.528349	0.852052	no
Jr02_24140_p1	108984045	Q93W34	VIT_19s0090g00280	Polyadenylate-binding protein RBP45C (Poly(A)-binding protein RBP45C)	44852	887016	823996	909200	789995	743580	853316	873404	795630	-0.134551	down	0.356944	0.756142	no
Jr02_24290_p1	108984106	Q94JQ4	VIT_19s0090g00390	Reactive Intermediate Deaminase A, chloroplastic	19944	2.05537e+07	1.03592e+07	1.19336e+07	1.70562e+07	1.20001e+07	1.19742e+07	1.42822e+07	1.36768e+07	-0.0624849	down	0.826459	0.957095	no
Jr02_24400_p2 (+2)	#N/A	Q9M9M9	VIT_19s0090g00470	Probable NADH dehydrogenase [ubiquinone] 1 alpha subcomplex subunit 12	20639	32376.3	26591.3	25507.6	23111.1	24678.7	36522.8	28158.4	28104.2	-0.00277963	down	0.990877	0.997836	no
Jr02_24610_p1	108984324	Q8H107	VIT_10s0116g01480	Dihydrolipoyllysine-residue succinyltransferase component of 2-oxoglutarate dehydrogenase complex 2, mitochondrial	51597	1.51835e+06	1.34972e+06	1.32883e+06	1.3401e+06	1.32662e+06	1.3587e+06	1.39897e+06	1.34181e+06	-0.0601857	down	0.599006	0.881435	no
Jr02_24620_p1 (+1)	108984361	Q9SZ30	VIT_19s0090g00810	Cyclase	66323	9.22943e+06	7.64348e+06	8.46931e+06	7.25792e+06	8.40204e+06	8.99069e+06	8.44741e+06	8.21688e+06	-0.0399175	down	0.726576	0.919479	no
Jr02_24660_p1 (+1)	108984384	O65390	VIT_19s0090g00830	Aspartic proteinase A1	56120	1.97358e+07	2.14038e+07	2.10643e+07	2.17375e+07	1.82727e+07	1.98598e+07	2.07347e+07	1.99567e+07	-0.0551699	down	0.690618	0.906199	no
Jr02_25040_p1	108984651	Q9SZ15	VIT_19s0090g01240	Protein HOMOLOG OF MAMMALIAN LYST-INTERACTING PROTEIN 5	48034	102423	89310.7	119137	91332.4	117544	117462	103624	108779	0.0700532	up	0.792433	0.944641	no
Jr02_25070_p1	108984671	Q9MAU5	VIT_19s0090g01280	Putative BPI/LBP family protein At1g04970	58028	344875	397173	288445	272686	289494	322757	343498	294979	-0.219689	down	0.268003	0.687665	no
Jr02_25340_p1	108984866	Q9SZ11	VIT_19s0090g01490	Glycerophosphodiester phosphodiesterase GDPDL3	76515	442727	393883	483437	361966	610429	642078	440016	538158	0.290473	up	0.295875	0.709672	no
Jr02_25390_p1_family	#N/A	Q9FIF3	VIT_19s0090g01570	40S ribosomal protein S8-2	25410	2.74018e+06	1.93596e+06	3.73254e+06	2.28551e+06	4.01271e+06	3.49154e+06	2.80289e+06	3.26325e+06	0.219392	up	0.456852	0.823702	no
Jr02_25430_p1 (+1)	108984960	P93733	VIT_19s0090g01610	Phospholipase D beta 1 (AtPLDbeta1; PLD beta 1; PLDbeta)	46574	247732	208263	279262	198314	257147	231993	245086	229152	-0.096985	down	0.663063	0.902257	no
Jr02_25790_p1	108985219	Q8VYE2	VIT_19s0015g00260	Mitochondrial import inner membrane translocase subunit TIM50	42001	222237	254001	222607	265219	242045	256770	232949	254678	0.128663	up	0.406497	0.799064	no
Jr02_25930_p1	108985311	Q9FM65	VIT_19s0015g00530	Fasciclin-like arabinogalactan protein 1	44833	734472	605361	725003	638815	596780	680354	688278	638650	-0.107967	down	0.540567	0.859885	no
Jr02_26050_p1 (+1)	108985462	Q9LVQ4	VIT_19s0015g00740	WEB family protein At5g55860	72121	2.30639e+06	2.28332e+06	2.23646e+06	2.22138e+06	2.14504e+06	2.3559e+06	2.27539e+06	2.24077e+06	-0.0221159	down	0.852044	0.964469	no
Jr02_26150_p1	108985544	Q9FG71	VIT_19s0015g00910	ER membrane protein complex subunit 8/9 homolog	29007	954334	1.03437e+06	1.00885e+06	971583	828969	885437	999185	895330	-0.158332	down	0.178076	0.587474	no
Jr02_26250_p1	108985631	O03986	VIT_00s0194g00030	Heat shock protein 90-4 (AtHSP90.4; AtHsp90-4)	80272	2.30513e+06	1.85822e+06	2.0851e+06	1.78645e+06	2.66131e+06	2.30446e+06	2.08282e+06	2.25074e+06	0.111867	up	0.543853	0.86067	no
Jr02_26730_p1	108986094	Q9FMA3	VIT_19s0015g01940	Peroxisome biogenesis protein 5	82726	326669	366446	358289	391458	396004	387562	350468	391674	0.160372	up	0.237357	0.660086	no
Jr03_00010_p1	109000403	Q945P1	VIT_08s0007g07660	Ricin B-like lectin EULS3	35233	1.24692e+06	1.12832e+06	1.53901e+06	1.19059e+06	1.45985e+06	1.47119e+06	1.30475e+06	1.37388e+06	0.0744822	up	0.706987	0.912846	no
Jr03_00060_p1 (+3)	109000409	Q9FPW4	VIT_08s0007g07570	Probable NOT transcription complex subunit VIP2	97223	86624	88655.3	84071.1	93811.8	91987.8	99005.8	86450.1	94935.1	0.135074	up	0.502441	0.841061	no
Jr03_00100_p1	109000410	Q6NKW9	VIT_08s0007g07560	Glucan endo-1,3-beta-glucosidase 8	52878	47200	41874	85676.5	58482.9	67945	81487.5	58250.2	69305.1	0.250699	up	0.46905	0.830243	no
Jr03_00170_p1	108983584	Q94K05	VIT_08s0007g07460	T-complex protein 1 subunit theta (TCP-1-theta)	58977	5.32223e+06	5.5364e+06	5.42877e+06	5.40817e+06	6.15236e+06	5.40374e+06	5.42913e+06	5.65476e+06	0.0587432	up	0.595648	0.879802	no
Jr03_00230_p1	108983585	Q43314	VIT_08s0007g07400	Glutamate dehydrogenase 1 (GDH 1)	44602	85692.1	99136.1	89279.4	104211	85780.2	75712.2	91369.2	88567.9	-0.0449236	down	0.836737	0.959519	no
Jr03_00260_p1	108983588	Q9LU39	VIT_08s0007g07350	Glutamyl-tRNA reductase-binding protein, chloroplastic (AtGluTRBP; GluTR-binding protein)	36760	1.2269e+07	1.39198e+07	1.24402e+07	1.23005e+07	1.06116e+07	1.61261e+07	1.28763e+07	1.30127e+07	0.0152014	up	0.924325	0.988535	no
Jr03_00280_p1 (+2)	#N/A	Q38906	VIT_02s0109g00360	Translocase of chloroplast 34, chloroplastic (AtToc34)	33364	538502	477855	436913	524080	568942	480316	484423	524446	0.114526	up	0.433846	0.813486	no
Jr03_00350_p1	109005694	Q56WN1	VIT_08s0007g04670	Glutamine synthetase cytosolic isozyme 1-1	93541	116759	120478	123147	123887	162262	121006	120128	135718	0.176044	up	0.391486	0.787365	no
Jr03_00640_p1	109008471	Q93ZG7	VIT_08s0007g04400	DEAD-box ATP-dependent RNA helicase 38	55297	6.15561e+06	5.43029e+06	5.64101e+06	5.1717e+06	6.35709e+06	5.59673e+06	5.7423e+06	5.70851e+06	-0.00851573	down	0.944766	0.991708	no
Jr03_00710_p1	109008466	Q9SR70	VIT_08s0007g04340	Peptidyl-prolyl cis-trans isomerase FKBP16-4, chloroplastic (PPIase FKBP16-4)	24823	3.49696e+06	3.2907e+06	3.09124e+06	3.44262e+06	2.90644e+06	3.10173e+06	3.29297e+06	3.15026e+06	-0.0639169	down	0.577026	0.871794	no
Jr03_00900_p1 (+1)	108979677	O65595	VIT_08s0007g04170	Probable pyruvate kinase, cytosolic isozyme (PK)	57278	491610	401387	537132	345144	666528	543885	476710	518519	0.121285	up	0.691497	0.906199	no
Jr03_01040_p1	108984786	Q949U7	VIT_08s0007g03970	Peroxiredoxin-2E, chloroplastic	30594	1.07128e+07	9.63083e+06	8.58056e+06	9.7278e+06	7.17683e+06	7.55136e+06	9.6414e+06	8.152e+06	-0.242088	down	0.100805	0.44057	no
Jr03_01180_p1 (+1)	108985009	Q9SJQ9	VIT_08s0007g03830	Fructose-bisphosphate aldolase 6, cytosolic (AtFBA6)	38665	6.93109e+07	6.44672e+07	6.8642e+07	5.85216e+07	7.30101e+07	6.3623e+07	6.74734e+07	6.50515e+07	-0.0527351	down	0.729382	0.919623	no
Jr03_01240_p1	108999404	O64584	VIT_06s0061g01440	WPP domain-associated protein	21954	17540.1	7935.05	14549	8494.11	12853.9	12897.9	13341.4	11415.3	-0.224932	down	0.503522	0.841061	no
Jr03_01390_p1	109005339	Q9LFA3	VIT_08s0007g03610	Monodehydroascorbate reductase 1, peroxisomal (AtMDAR1)	47468	3.79482e+07	3.83699e+07	3.93454e+07	4.26237e+07	4.80927e+07	4.005e+07	3.85545e+07	4.35888e+07	0.177058	up	0.125817	0.499747	no
Jr03_01410_p1	109021763	Q9LFA4	VIT_08s0007g03630	IQ domain-containing protein IQM3	62668	51995.8	56395.8	50434.7	50444.7	48531.4	60437.2	52942.1	53137.8	0.00532281	up	0.979679	0.99643	no
Jr03_01590_p1	108981116	Q9SJM7	VIT_08s0007g03690	Uridine nucleosidase 1	36872	1.27247e+06	1.08264e+06	1.06026e+06	1.37926e+06	1.47085e+06	1.25138e+06	1.13846e+06	1.36716e+06	0.264106	up	0.377055	0.774787	no
Jr03_01700_p1 (+1)	108985712	Q700D5	VIT_08s0007g03440	Probable lysophospholipase BODYGUARD 4 (AtBDG4)	42334	132283	143278	192876	199223	209203	162577	156146	190334	0.28564	up	0.194545	0.613888	no
Jr03_01780_p1	108985721	Q9LXJ0	VIT_08s0007g03390	Cell division protein FtsZ homolog 2-2, chloroplastic (AtFtsZ2-2)	51380	1.43256e+06	1.40297e+06	1.29491e+06	1.37576e+06	1.14491e+06	1.2295e+06	1.37682e+06	1.25006e+06	-0.139339	down	0.250055	0.670203	no
Jr03_01830_p1 (+1)	108985726	Q8LCY2	VIT_08s0007g03330	Iron-sulfur assembly protein IscA-like 2, mitochondrial	17315	322331	263037	314959	279586	274774	267238	300109	273866	-0.132014	down	0.413758	0.803467	no
Jr03_01900_p1 (+1)	108985720	Q9SR77	VIT_08s0007g03270	Heme-binding-like protein At3g10130, chloroplastic	34227	4.59304e+06	4.37291e+06	3.94854e+06	5.16883e+06	3.7194e+06	3.81947e+06	4.30483e+06	4.2359e+06	-0.0232884	down	0.881322	0.974286	no
Jr03_02040_p1	108983304	Q8W4B2	VIT_08s0007g03100	Protein APEM9	54066	66827.8	77634.7	59851	76789.8	75596.7	81166.5	68104.5	77851	0.192964	up	0.342075	0.748616	no
Jr03_02060_p1 (+2)	#N/A	Q42202	VIT_08s0007g03030	60S ribosomal protein L40-2	14687	87293.9	45799	49445.3	67497.1	84312.9	48422.5	60846	66744.2	0.133478	up	0.667633	0.902908	no
Jr03_02070_p1	109012190	Q15KI9	VIT_08s0007g03010	2-succinyl-6-hydroxy-2,4-cyclohexadiene-1-carboxylate synthase	39162	186036	51003.7	206880	78201.3	200314	246273	147973	174930	0.241438	up	0.72865	0.919479	no
Jr03_02100_p1 (+2)	109012192	F4IXW2	VIT_08s0007g02970	Brefeldin A-inhibited guanine nucleotide-exchange protein 5 (BIG5)	21854	155455	124594	100310	126181	90684.4	76983.4	126786	97949.5	-0.372287	down	0.115315	0.475134	no
Jr03_02130_p1 (+1)	109012189	Q9FG38	VIT_08s0007g02960	Sorting nexin 1 (AtSNX1)	46088	237710	231536	257558	187640	251881	275161	242268	238227	-0.0242671	down	0.909848	0.982577	no
Jr03_02200_p1	#N/A	Q9SIH1	VIT_08s0007g02900	Peptidyl-prolyl cis-trans isomerase CYP18-2 (PPIase CYP18-2)	18218	1.00148e+06	840428	857822	951384	800072	834022	899910	861826	-0.0623836	down	0.655565	0.900805	no
Jr03_02350_p1	#N/A	Q9SVD7	VIT_08s0007g02580	Ubiquitin-conjugating enzyme E2 variant 1D (Ubc enzyme variant 1D)	16552	1.8132e+06	2.05561e+06	1.51512e+06	1.79305e+06	1.51402e+06	1.89473e+06	1.79465e+06	1.73393e+06	-0.0496525	down	0.727451	0.919479	no
Jr03_02470_p1	108985296	Q9C5R8	VIT_08s0007g02490	2-Cys peroxiredoxin BAS1-like, chloroplastic (2-Cys Prx B; 2-Cys peroxiredoxin B)	29696	4.9623e+06	3.57725e+06	4.06855e+06	4.37148e+06	3.91334e+06	3.64033e+06	4.2027e+06	3.97505e+06	-0.0803426	down	0.599163	0.881435	no
Jr03_02480_p1	108985298	Q93W20	VIT_12s0057g01550	NifU-like protein 2, chloroplastic (AtCNfu2; AtCnfU-V)	18982	291566	275293	245506	252577	194492	213623	270788	220231	-0.298151	down	0.0785626	0.38418	no
Jr03_02750_p1	108982862	Q9ZSD4	VIT_08s0032g01150	Syntaxin-121 (AtSYP121)	36836	561084	565127	550370	666232	597797	574468	558860	612832	0.133006	up	0.428649	0.810607	no
Jr03_02830_p1	109003076	Q9AST8	VIT_08s0032g01020	MD-2-related lipid-recognition protein ROSY1	16578	7.90117e+06	8.80593e+06	8.7712e+06	9.1778e+06	8.94622e+06	8.53885e+06	8.49277e+06	8.88762e+06	0.0655631	up	0.644323	0.896725	no
Jr03_02880_p1	109010211	Q9FM54	VIT_07s0005g04700	Dihydroneopterin aldolase 2 (DHNA2)	15007	1.55338e+06	1.35912e+06	1.88562e+06	1.10957e+06	1.98624e+06	2.03213e+06	1.59937e+06	1.70931e+06	0.0959105	up	0.732564	0.921105	no
Jr03_02900_p1	109010214	Q39079	VIT_08s0032g00960	Chaperone protein dnaJ 13 (AtDjB13; AtJ13)	32749	339255	328352	352766	399547	321158	342706	340125	354470	0.0596005	up	0.735756	0.922191	no
Jr03_02950_p1 (+1)	109011890	Q9SJ62	VIT_04s0008g05480	Protein WVD2-like 4	55091	419856	277840	270752	304869	316420	294962	322816	305417	-0.0799332	down	0.652359	0.900058	no
Jr03_03220_p1_family	109011907	Q9ZUT9	VIT_04s0043g00440	40S ribosomal protein S5-1	23016	279005	262473	277748	263389	370836	394801	273075	343008	0.328946	up	0.12449	0.498417	no
Jr03_03550_p1	109011939	O04311	VIT_08s0007g06710	Jacalin-related lectin 33	38630	7.39307e+06	7.28152e+06	6.49633e+06	5.55916e+06	6.51051e+06	6.82399e+06	7.05698e+06	6.29789e+06	-0.164182	down	0.143663	0.53019	no
Jr03_03630_p1	109011944	Q42578	VIT_08s0007g06650	Peroxidase 53 (Atperox P53)	34646	8.81004e+06	3.90262e+06	5.65014e+06	7.42108e+06	5.69851e+06	6.60603e+06	6.12093e+06	6.57521e+06	0.103286	up	0.709763	0.913834	no
Jr03_03800_p1 (+1)	108979701	Q9FG30	VIT_08s0007g06400	Zinc finger CCCH domain-containing protein 52 (AtC3H52)	30618	180139	177711	148844	285583	195143	158043	168898	212923	0.334178	up	0.191524	0.609072	no
Jr03_03840_p1	108979703	O64639	VIT_08s0007g06360	Receptor-like serine/threonine-protein kinase At2g45590	36497	86169.8	102374	105060	93170.4	99926.1	104064	97868	99053.4	0.0173682	up	0.927636	0.98891	no
Jr03_03970_p1	109008104	Q9FG23	VIT_08s0007g06240	CDK5RAP3-like protein	63608	485160	346355	408980	367446	501107	451202	413498	439918	0.0893545	up	0.615438	0.887303	no
Jr03_04280_p1	108986081	F4J3G5	VIT_08s0007g08050	Carboxyl-terminal-processing peptidase 3, chloroplastic	56195	261923	190102	184851	208386	222321	205208	212292	211972	-0.00218016	down	0.990202	0.997836	no
Jr03_04360_p1	109007221	Q96529	VIT_08s0007g08130	Adenylosuccinate synthetase, chloroplastic (AMPSase; AdSS)	53422	1.74207e+07	1.67041e+07	1.64177e+07	1.4306e+07	1.7162e+07	1.61807e+07	1.68475e+07	1.58829e+07	-0.0850618	down	0.444882	0.817525	no
Jr03_04560_p1	109001546	Q9SCM3	VIT_08s0007g08370	40S ribosomal protein S2-4	29573	825140	811055	978590	751442	1.09887e+06	1.10156e+06	871595	983957	0.174937	up	0.358631	0.756899	no
Jr03_04750_p1	109019451	O81644	VIT_08s0007g08690	Villin-2	107123	2.3238e+06	1.68522e+06	2.42173e+06	1.94327e+06	2.17466e+06	2.14831e+06	2.14358e+06	2.08875e+06	-0.0373858	down	0.860641	0.967856	no
Jr03_04800_p1	108989327	O22229	VIT_08s0007g08760	NADPH-dependent thioredoxin reductase 3 (NTR3)	55802	465978	374415	349433	403354	414108	430907	396609	416123	0.0692934	up	0.816507	0.953592	no
Jr03_04870_p1 (+2)	#N/A	Q9SS44	VIT_08s0007g08860	Transcription initiation factor IIB-2	34119	165564	199608	179561	199235	175733	219592	181577	198186	0.126273	up	0.5275	0.851724	no
Jr03_04980_p1	109005255	Q8LAS8	VIT_08s0007g09010	S-formylglutathione hydrolase (AtSFGH)	32268	5.59226e+06	5.26611e+06	5.85751e+06	5.1395e+06	6.26432e+06	5.32949e+06	5.57196e+06	5.57777e+06	0.00150413	up	0.991308	0.99784	no
Jr03_05050_p1	109005250	Q9C5Z3	VIT_00s0252g00070	Eukaryotic translation initiation factor 3 subunit E (AtEIF3E-1; eIF3e; p48)	51300	42588.3	40554	49990.9	35842.8	56126.6	57999.1	44377.7	49989.5	0.17179	up	0.474078	0.834644	no
Jr03_05110_p1	109005246	Q9M2M0	VIT_08s0007g06060	Probable glucan endo-1,3-beta-glucosidase BG1	37542	6.89934e+07	6.67566e+07	9.03256e+07	6.61613e+07	7.13637e+07	6.23217e+07	7.53585e+07	6.66156e+07	-0.177911	down	0.332374	0.741885	no
Jr03_05120_p1	109005244	Q9M2M0	VIT_08s0007g06060	Probable glucan endo-1,3-beta-glucosidase BG1	37938	3.3508e+06	2.58936e+06	3.45734e+06	1.84554e+06	2.17934e+06	1.86584e+06	3.1325e+06	1.96357e+06	-0.673834	down	0.00227003	0.0389834	med
Jr03_05200_p1	109005239	O22212	VIT_08s0007g05930	U4/U6 small nuclear ribonucleoprotein PRP4-like protein	63192	23058.7	48104	30171.3	56655.2	30392.7	52511.9	33778	46519.9	0.461764	up	0.469778	0.830916	no
Jr03_05340_p1 (+1)	108988406	Q39096	VIT_08s0007g05880	Protein EARLY RESPONSIVE TO DEHYDRATION 15	17764	734006	789828	777803	717688	588937	604440	767212	637022	-0.268283	down	0.139111	0.522838	no
Jr03_05520_p1	108988414	P54904	VIT_08s0007g05600	Pyrroline-5-carboxylate reductase (P5C reductase; P5CR)	28718	1.37721e+06	1.40649e+06	1.31551e+06	1.34938e+06	1.20868e+06	1.21988e+06	1.36641e+06	1.25931e+06	-0.11775	down	0.411932	0.803467	no
Jr03_06050_p1 (+2)	108983416	O81027	VIT_08s0040g01170	Hydroxymethylglutaryl-CoA lyase, mitochondrial (HL; HMG-CoA lyase)	47890	597778	624474	679618	722292	706569	602219	633957	677027	0.0948285	up	0.539514	0.859096	no
Jr03_06390_p1	109008138	Q9LHG9	VIT_13s0067g00710	Nascent polypeptide-associated complex subunit alpha-like protein 1 (NAC-alpha-like protein 1)	21804	3.23516e+06	3.12854e+06	3.81951e+06	2.57466e+06	2.47372e+06	2.94195e+06	3.3944e+06	2.66344e+06	-0.349865	down	0.0262348	0.203128	no
Jr03_06780_p1	109020781	Q9ZPV9	VIT_00s0480g00060	Polyphenol oxidase 1 (JrPPO1)	68269	8.27936e+07	7.34416e+07	7.87732e+07	7.02779e+07	7.7128e+07	8.04313e+07	7.83361e+07	7.59457e+07	-0.0447086	down	0.684164	0.905943	no
Jr03_06810_p1	108979139	Q8RX56	VIT_00s0480g00060	Polyphenol oxidase 2 (JrPPO2)	68339	2.00926e+08	2.35916e+08	2.50984e+08	2.77353e+08	1.74914e+08	1.93955e+08	2.29275e+08	2.15408e+08	-0.0900126	down	0.667617	0.902908	no
Jr03_06880_p1	108980759	Q9ZRW8	VIT_19s0015g02730	Glutathione S-transferase U19 (AtGSTU19)	25637	16651.8	15751	19589.5	20097.3	21583.2	19347.3	17330.8	20342.6	0.231163	up	0.481938	0.836506	no
Jr03_06970_p1	108990639	Q9LV77	VIT_00s0561g00020	Asparagine synthetase [glutamine-hydrolyzing] 2	29122	1.29032e+06	1.51145e+06	1.12888e+06	1.04438e+06	1.26329e+06	1.54387e+06	1.31021e+06	1.28385e+06	-0.0293283	down	0.877295	0.973357	no
Jr03_07080_p1 (+2)	#N/A	Q94AP0	VIT_06s0009g02790	Allantoinase (AtALN)	56003	717644	1.14099e+06	656457	1.21812e+06	678816	762147	838365	886361	0.0803159	up	0.763242	0.937233	no
Jr03_07180_p1	108990624	Q9ZPH2	VIT_10s0597g00030	Monothiol glutaredoxin-S17 (AtGrxS17)	53627	4.09488e+06	4.22634e+06	3.82543e+06	3.8278e+06	3.97973e+06	3.72737e+06	4.04888e+06	3.84497e+06	-0.0745524	down	0.518715	0.846829	no
Jr03_07250_p1	108990609	Q9SIP1	VIT_11s0016g01330	Stress-response A/B barrel domain-containing protein UP3	23548	728004	732085	762710	643512	639336	758335	740933	680395	-0.122971	down	0.364421	0.765052	no
Jr03_07350_p1	109021786	Q9M0Y8	VIT_19s0014g02750	Vesicle-fusing ATPase	85387	539008	627784	485914	516667	656802	551867	550902	575112	0.0620478	up	0.736146	0.922388	no
Jr03_07390_p1	109014421	P56820	VIT_00s0880g00020	Eukaryotic translation initiation factor 3 subunit D (eIF3d)	64661	3.16893e+06	2.87405e+06	3.13347e+06	2.70999e+06	3.24374e+06	3.26735e+06	3.05882e+06	3.07369e+06	0.00699928	up	0.952741	0.994034	no
Jr03_07400_p1	109014424	P93013	VIT_00s0527g00030	Non-classical arabinogalactan protein 30 (AtAGP30)	32330	236154	184993	300298	118306	197825	203347	240482	173160	-0.473825	down	0.0758499	0.38005	no
Jr03_07440_p1	109014423	P93014	VIT_10s0003g00010	30S ribosomal protein S5, chloroplastic	33808	2.6434e+06	1.95485e+06	2.12765e+06	2.03116e+06	1.81409e+06	1.74321e+06	2.24197e+06	1.86282e+06	-0.267276	down	0.0612713	0.334299	no
Jr03_07500_p1 (+1)	109020137	P93015	VIT_10s0003g00050	Squamosa promoter-binding-like protein 3	16264	11284.2	12220.6	12095.4	12711.5	8674.91	11651.7	11866.7	11012.7	-0.107755	down	0.625861	0.888783	no
Jr03_07530_p1	108984185	Q8VZD4	VIT_10s0003g00070	Glyoxysomal processing protease, glyoxysomal (AtDEG15)	80700	219447	280459	204724	193172	195493	224360	234877	204342	-0.20092	down	0.410899	0.803467	no
Jr03_07650_p1	108984180	O49453	VIT_12s0028g03180	Uncharacterized protein At4g28440	16964	1.22804e+06	870081	1.40804e+06	869834	1.33551e+06	1.39351e+06	1.16872e+06	1.19962e+06	0.0376492	up	0.887065	0.974891	no
Jr03_07840_p1	109004398	Q9T003	VIT_10s0003g00460	Acetylserotonin O-methyltransferase	40749	542029	658228	524281	672745	629341	605042	574846	635709	0.145192	up	0.485614	0.836506	no
Jr03_07870_p1	109004402	Q9S9Q9	VIT_10s0003g00490	BTB/POZ domain-containing protein At1g30440	19240	30504.2	87969.2	17355.7	56624	26103.2	33150.5	45276.4	38625.9	-0.229189	down	0.682867	0.905943	no
Jr03_08090_p1	109004413	F4K7D5	VIT_10s0003g00670	Probable flavonol synthase 6	61309	28778.1	23809.7	28655.5	25501.1	34097.8	24567.3	27081.1	28055.4	0.0509921	up	0.827946	0.957102	no
Jr03_08180_p1 (+2)	109004419	P16127	VIT_10s0003g00890	Magnesium-chelatase subunit ChlI-1, chloroplastic (Mg-chelatase subunit I-1)	52753	35707.6	32347	22806	27443.6	23539.1	23654.1	30286.9	24878.9	-0.283768	down	0.231381	0.649891	no
Jr03_08300_p1	109004430	Q94AI4	VIT_10s0003g01060	N6-adenosine-methyltransferase non-catalytic subunit MTB	21015	4.05688e+06	3.52352e+06	4.12756e+06	3.4731e+06	3.98798e+06	3.95527e+06	3.90265e+06	3.80545e+06	-0.0363865	down	0.785287	0.942629	no
Jr03_08390_p1	109004440	Q05758	VIT_12s0028g02340	Ketol-acid reductoisomerase, chloroplastic	63817	1.01568e+06	1.11591e+06	1.16809e+06	989806	1.25795e+06	1.12762e+06	1.09989e+06	1.12512e+06	0.0327216	up	0.827509	0.957095	no
Jr03_08520_p1 (+1)	108981347	Q9LT78	VIT_10s0003g01360	Probable cysteine protease RD21C	57029	1.43099e+06	1.46101e+06	1.35981e+06	1.36931e+06	1.2828e+06	1.34567e+06	1.41727e+06	1.3326e+06	-0.0888764	down	0.527588	0.851724	no
Jr03_08710_p1 (+3)	109011284	Q94K75	VIT_10s0003g01530	Rho-N domain-containing protein 1, chloroplastic	33319	62693.1	99446.3	80676.1	207906	58782.1	77354.1	80938.5	114681	0.502723	up	0.257223	0.67867	no
Jr03_08970_p1	109002522	O64764	VIT_01s0011g01370	Thioredoxin O1, mitochondrial (AtTrxo1)	22122	1.07746e+06	660515	766357	1.13424e+06	816479	758221	834778	902980	0.113301	up	0.673503	0.904155	no
Jr03_09030_p1	109004866	Q9SKT0	VIT_12s0057g00020	Protein THYLAKOID FORMATION 1, chloroplastic	33574	808610	762067	572408	861847	749121	700767	714362	770578	0.109287	up	0.574538	0.869357	no
Jr03_09040_p1	109004867	Q9C5E5	VIT_12s0057g00010	Diacylglycerol kinase 5 (AtDGK5; DAG kinase 5)	54351	1.14234e+07	1.20167e+07	1.11606e+07	1.07763e+07	1.41933e+07	1.38483e+07	1.15336e+07	1.29393e+07	0.16592	up	0.187684	0.603629	no
Jr03_09070_p1 (+1)	109008286	Q9LRJ9	VIT_12s0059g02620	Cysteine-rich repeat secretory protein 38	27057	5.16351e+06	6.7393e+06	5.1718e+06	9.39577e+06	9.72766e+06	9.99642e+06	5.69154e+06	9.70661e+06	0.770149	up	4.3312e-09	1.9115e-06	high
Jr03_09310_p1	109003589	Q8GUN2	VIT_01s0011g01610	Adenylylsulfatase HINT1	19785	2.23584e+06	1.21012e+06	1.14118e+06	2.00331e+06	1.1185e+06	1.14495e+06	1.52905e+06	1.42226e+06	-0.104453	down	0.727183	0.919479	no
Jr03_09340_p1	109003587	Q9SAJ4	VIT_19s0085g00370	Phosphoglycerate kinase 3, cytosolic	42862	5.63174e+07	5.74789e+07	5.4842e+07	5.6957e+07	5.22986e+07	5.35203e+07	5.62128e+07	5.42586e+07	-0.0510449	down	0.624598	0.888783	no
Jr03_09380_p1	109003585	O82179	VIT_01s0011g01990	Glycine cleavage system H protein 2, mitochondrial	16886	1.32894e+06	1.30482e+06	1.48683e+06	1.33794e+06	1.02883e+06	1.30964e+06	1.37353e+06	1.22547e+06	-0.164553	down	0.316816	0.72975	no
Jr03_09390_p1	#N/A	Q8L4A7	VIT_01s0011g01960	Proteasome subunit alpha type-2-B	30544	4.06138e+07	4.05366e+07	4.1222e+07	3.73298e+07	3.1823e+07	3.66998e+07	4.07908e+07	3.52842e+07	-0.209221	down	0.050461	0.295185	no
Jr03_09450_p1	108984144	Q6NLB0	VIT_01s0011g01900	Glutathione S-transferase L1 (AtGSTL1)	40781	5.56269e+06	5.29882e+06	5.55099e+06	5.17361e+06	6.83202e+06	5.38282e+06	5.47083e+06	5.79615e+06	0.0833359	up	0.561549	0.865845	no
Jr03_09460_p1 (+2)	108984143	Q6NLB0	VIT_01s0011g01900	Glutathione S-transferase L1 (AtGSTL1)	37037	2.79888e+07	2.75275e+07	2.7561e+07	2.53062e+07	3.37394e+07	2.92599e+07	2.76924e+07	2.94352e+07	0.0880517	up	0.516442	0.845901	no
Jr03_09510_p1 (+1)	108984148	Q9M2W2	VIT_01s0011g01900	Glutathione S-transferase L2, chloroplastic (AtGSTL2)	37196	2.04331e+06	1.658e+06	1.94653e+06	1.5543e+06	2.34017e+06	2.05384e+06	1.88261e+06	1.98277e+06	0.0747812	up	0.63349	0.888883	no
Jr03_09580_p1	108985418	Q93VA3	VIT_01s0011g01850	Cytochrome c6, chloroplastic	19331	332984	270946	243259	287866	217298	217257	282396	240807	-0.229842	down	0.286379	0.706916	no
Jr03_09620_p1	108985421	Q94F00	VIT_01s0011g01800	Phosphatase IMPL1, chloroplastic	48588	4.57647e+06	4.33538e+06	4.27008e+06	3.95983e+06	3.87612e+06	4.04103e+06	4.39397e+06	3.959e+06	-0.150392	down	0.129193	0.506069	no
Jr03_09790_p1	108979344	Q9SEV0	VIT_00s0361g00040	Anthocyanidin reductase (AtANR)	36295	1.30424e+07	1.26644e+07	1.50516e+07	6.32148e+06	1.22812e+07	1.18749e+07	1.35861e+07	1.01592e+07	-0.419348	down	0.11145	0.468693	no
Jr03_09810_p1	108979339	Q8GWL1	VIT_00s1274g00010	Protein HEAT-STRESS-ASSOCIATED 32 (Heat-stress-associated 32-kDa protein)	36994	292651	222068	244275	240124	252792	279755	252998	257557	0.0257634	up	0.914658	0.984559	no
Jr03_09850_p1	109020091	Q41932	VIT_00s0904g00010	Oxygen-evolving enhancer protein 3-2, chloroplastic (OEE3)	24869	2.50278e+08	1.273e+08	1.48845e+08	2.36305e+08	1.5261e+08	1.34578e+08	1.75474e+08	1.74498e+08	-0.00804978	down	0.982266	0.99643	no
Jr03_09880_p1	109020092	Q8LDI5	VIT_00s0532g00030	Thioredoxin-like protein CXXS1 (AtCXXS1)	14318	1.19228e+06	1.2142e+06	1.0659e+06	1.34596e+06	1.10716e+06	1.13251e+06	1.15746e+06	1.19521e+06	0.0463026	up	0.777856	0.940265	no
Jr03_10580_p1	108990967	O22059	VIT_10s0116g00500	Transcription factor CPC	12141	133313	136501	130365	165878	103520	129706	133393	133035	-0.00387962	down	0.984707	0.99643	no
Jr03_10600_p1	109022013	Q38814	VIT_10s0116g00530	Thiamine thiazole synthase, chloroplastic	37928	13218.3	39542.5	2155.7	35910.5	2400.98	2735.75	18305.5	13682.4	-0.419952	down	0.724429	0.919479	no
Jr03_10620_p1	109022014	Q9SYB5	VIT_10s0116g00550	Probable dolichyl-diphosphooligosaccharide--protein glycosyltransferase subunit 3B	39112	83852.6	114447	117833	113000	161791	170038	105378	148276	0.492718	up	0.080043	0.386777	no
Jr03_10930_p1 (+2)	108981473	Q9SAB3	VIT_19s0090g00280	Polyadenylate-binding protein RBP45B (Poly(A)-binding protein RBP45B)	49142	339386	211591	265737	197756	217360	268950	272238	228022	-0.255694	down	0.224828	0.644557	no
Jr03_11280_p1 (+1)	109020833	O65398	VIT_10s0116g01660	Lactoylglutathione lyase GLX1	32677	5.83698e+06	5.24295e+06	5.04899e+06	4.50148e+06	5.52209e+06	4.61211e+06	5.37631e+06	4.87856e+06	-0.140161	down	0.379675	0.777828	no
Jr03_11410_p1	109012601	O65396	VIT_10s0116g01540	Aminomethyltransferase, mitochondrial	44307	3.50642e+06	2.60805e+06	2.31583e+06	2.65332e+06	2.68419e+06	2.49953e+06	2.8101e+06	2.61235e+06	-0.105276	down	0.51198	0.844126	no
Jr03_11420_p1 (+1)	109012598	Q9FLQ4	VIT_10s0116g01480	Dihydrolipoyllysine-residue succinyltransferase component of 2-oxoglutarate dehydrogenase complex 1, mitochondrial	52073	8.80195e+06	9.51662e+06	8.21396e+06	8.29631e+06	8.44175e+06	9.81573e+06	8.84418e+06	8.85126e+06	0.00115472	up	0.992738	0.997845	no
Jr03_11610_p1	109019548	Q9LXD6	VIT_10s0116g01000	Beta-D-xylosidase 3 (AtBXL3)	31041	308778	116602	332383	117518	322315	341429	252588	260421	0.0440602	up	0.930557	0.98891	no
Jr03_11830_p1	#N/A	Q8RWU7	VIT_10s0116g00210	Plant UBX domain-containing protein 4 (PUX4)	32603	6.08711e+06	6.4594e+06	6.01462e+06	6.11614e+06	4.91621e+06	5.89846e+06	6.18704e+06	5.6436e+06	-0.132633	down	0.258348	0.678677	no
Jr03_12020_p1	108992748	O81439	VIT_02s0012g02050	Probable plastid-lipid-associated protein 1, chloroplastic (AtPap1)	38919	6.06704e+07	5.78372e+07	4.67615e+07	4.97251e+07	3.40384e+07	4.10024e+07	5.50897e+07	4.15886e+07	-0.405594	down	0.0435519	0.271719	no
Jr03_12080_p1	108981915	Q56X52	VIT_00s0399g00060	Ubiquinol oxidase 4, chloroplastic/chromoplastic	40593	297795	483950	299274	451894	336294	241442	360340	343210	-0.0702652	down	0.869078	0.970661	no
Jr03_12240_p1	108984678	O49636	VIT_19s0090g01180	Mitochondrial pyruvate carrier 4	12147	1.74755e+06	1.36407e+06	2.09376e+06	1.43866e+06	2.0562e+06	1.85472e+06	1.73513e+06	1.78319e+06	0.0394218	up	0.822732	0.956083	no
Jr03_12340_p1 (+2)	109007124	Q9SU25	VIT_00s0187g00350	Transcription initiation factor IIF subunit alpha (TFIIF-alpha)	66641	169628	122610	138590	124847	113979	121249	143610	120025	-0.258817	down	0.189443	0.606366	no
Jr03_12440_p1	#N/A	Q7XJ98	No Vitis hit	Xyloglucan galactosyltransferase MUR3	20706	4.2053e+07	5.62577e+07	7.14974e+07	4.25261e+07	5.11639e+07	4.70756e+07	5.66027e+07	4.69219e+07	-0.270611	down	0.237478	0.660086	no
Jr03_12510_p1	109004560	Q9M8S8	VIT_10s0405g00030	Inositol-phosphate phosphatase	29072	2.28129e+06	2.15618e+06	2.26213e+06	1.95755e+06	2.59094e+06	2.26254e+06	2.2332e+06	2.27034e+06	0.0238	up	0.841707	0.961282	no
Jr03_13000_p1 (+2)	109020019	Q9FGJ4	VIT_00s0259g00160	Acyl carrier protein 3, mitochondrial	15666	332759	287804	206349	320204	214216	279993	275637	271471	-0.0219729	down	0.917037	0.984793	no
Jr03_13210_p1	#N/A	Q8GWU0	VIT_00s0194g00110	Phosphoglycolate phosphatase 2	33256	1.45373e+06	1.37284e+06	1.3626e+06	1.32323e+06	1.4005e+06	1.27425e+06	1.39639e+06	1.33266e+06	-0.0673933	down	0.556475	0.864528	no
Jr03_13240_p1	108996552	Q09152	VIT_19s0015g01010	Farnesyl pyrophosphate synthase 1, mitochondrial (FPP synthase 1; FPS 1)	39415	1.05495e+06	1.02524e+06	1.34836e+06	1.23676e+06	1.81725e+06	1.23675e+06	1.14285e+06	1.43025e+06	0.323636	up	0.0996139	0.437645	no
Jr03_13370_p1 (+1)	#N/A	P92963	VIT_12s0057g01470	Ras-related protein RABB1c (AtRABB1c)	23180	91395.7	86450.6	97688	100879	106416	85728.6	91844.8	97674.5	0.088785	up	0.612666	0.885912	no
Jr03_14170_p1	109011069	Q66GR8	VIT_10s0003g04030	Protein NETWORKED 3A	101216	15062.6	9824.13	18567.6	12412.8	14211.7	16551.6	14484.8	14392	-0.00926739	down	0.97853	0.99643	no
Jr03_14290_p1	109011059	Q9FNK4	VIT_10s0003g03870	Ornithine aminotransferase, mitochondrial	52156	636256	401967	446405	484454	438651	498451	494876	473852	-0.0626308	down	0.71437	0.916032	no
Jr03_14300_p1	109011058	P58223	VIT_10s0003g03860	KH domain-containing protein At4g18375	66699	266006	159090	105171	162073	238313	168190	176756	189525	0.100634	up	0.742502	0.925681	no
Jr03_14350_p1	108983267	Q9LRR9	VIT_19s0093g00510	(S)-2-hydroxy-acid oxidase GLO1	40336	2.30621e+07	2.23704e+07	2.10033e+07	2.29062e+07	2.53261e+07	2.60335e+07	2.21453e+07	2.47553e+07	0.160738	up	0.175441	0.582651	no
Jr03_14450_p1	108982753	Q9SUR9	VIT_10s0003g03510	Protein SGT1 homolog A (AtSGT1a)	24657	432036	710615	401775	702502	443881	435292	514809	527225	0.0343812	up	0.903661	0.981065	no
Jr03_14510_p1 (+1)	109018714	O64748	VIT_10s0003g03380	Coatomer subunit epsilon-2	24981	22446.2	26873.6	57890	30989.2	19128.2	20798.7	35736.6	23638.7	-0.596251	down	0.281794	0.70351	no
Jr03_14660_p1	109021380	Q9LS06	VIT_10s0003g03260	AP2/ERF and B3 domain-containing transcription factor ARF14	17164	1.92615e+06	2.02391e+06	2.10489e+06	1.97349e+06	1.63111e+06	2.01052e+06	2.01831e+06	1.87171e+06	-0.108796	down	0.375467	0.773926	no
Jr03_14680_p1	109021375	Q94A38	VIT_10s0003g03190	La-related protein 6A (AtLARP6a)	47383	706845	613710	699164	593218	621567	674433	673240	629739	-0.0963657	down	0.473872	0.834644	no
Jr03_14710_p1 (+1)	#N/A	P42036	VIT_08s0007g03020	40S ribosomal protein S14-3	16292	825295	552380	938150	810931	913084	744963	771942	822993	0.0923874	up	0.635578	0.890482	no
Jr03_14750_p1 (+1)	#N/A	P51418	VIT_10s0003g03130	60S ribosomal protein L18a-2	21388	1.2514e+06	1.83524e+06	2.34263e+06	2.18759e+06	2.93955e+06	2.93354e+06	1.80976e+06	2.68689e+06	0.570141	up	0.031165	0.225478	no
Jr03_14770_p1	109013086	O64700	VIT_10s0003g03120	Urease accessory protein G (AtUREG)	31385	1.05966e+07	9.83917e+06	1.05723e+07	8.01486e+06	9.2384e+06	9.7626e+06	1.0336e+07	9.00529e+06	-0.198836	down	0.084502	0.400527	no
Jr03_14800_p1	109013085	Q8H124	VIT_10s0003g03090	Uncharacterized protein At2g34460, chloroplastic	32986	5.67786e+06	3.72597e+06	4.13278e+06	4.33521e+06	4.76147e+06	3.94401e+06	4.5122e+06	4.3469e+06	-0.0538446	down	0.739324	0.92433	no
Jr03_14820_p1	#N/A	P52410	VIT_10s0003g03070	3-oxoacyl-[acyl-carrier-protein] synthase I, chloroplastic	49878	2.87707e+06	2.99131e+06	2.43427e+06	2.64856e+06	2.75224e+06	2.55515e+06	2.76755e+06	2.65198e+06	-0.0615378	down	0.611757	0.885238	no
Jr03_15010_p1 (+4)	109021330	Q8VZS6	VIT_10s0003g02740	GBF-interacting protein 1	100063	564003	542806	523862	547025	503988	469254	543557	506756	-0.101142	down	0.429655	0.810607	no
Jr03_15110_p1 (+3)	109006919	Q9M8T8	VIT_10s0003g02790	Protein EXORDIUM-like 6	15258	803401	610256	950701	706282	697132	808345	788119	737253	-0.0962539	down	0.680947	0.905943	no
Jr03_15200_p1	109006913	P04778	VIT_10s0003g02900	Chlorophyll a-b binding protein 1, chloroplastic	27503	3.84656e+06	3.42633e+06	2.77156e+06	4.17617e+06	4.63192e+06	2.56812e+06	3.34815e+06	3.79207e+06	0.179622	up	0.469848	0.830916	no
Jr03_15260_p1	109006909	Q8VWF5	VIT_10s0003g02670	Protein MEI2-like 5 (AML5)	93985	290546	245884	286014	293119	347097	294241	274148	311486	0.18421	up	0.461356	0.825207	no
Jr03_15320_p1	108998058	Q9XIE6	VIT_10s0003g02610	Phospholipid-transporting ATPase 3 (AtALA3)	55944	24431.6	34342.6	20872.8	33091.9	23388.3	26826.1	26549	27768.8	0.0648049	up	0.837284	0.959519	no
Jr03_15330_p1	108998062	Q8L7W0	VIT_10s0003g02590	SH3 domain-containing protein 3	38935	1.2093e+06	1.0773e+06	1.17512e+06	1.04628e+06	1.08386e+06	1.1519e+06	1.15391e+06	1.09401e+06	-0.076899	down	0.509769	0.842966	no
Jr03_15390_p1	108998076	Q39224	VIT_10s0003g02450	Protein SRG1 (AtSRG1)	40057	1.84118e+06	2.07963e+06	1.41046e+06	2.02253e+06	1.73362e+06	1.73638e+06	1.77709e+06	1.83084e+06	0.0429918	up	0.776197	0.940265	no
Jr03_15440_p1	108998055	Q39224	VIT_10s0003g02450	Protein SRG1 (AtSRG1)	42490	1.44262e+06	1.34714e+06	1.39548e+06	1.43552e+06	1.67378e+06	1.38899e+06	1.39508e+06	1.49943e+06	0.104063	up	0.482512	0.836506	no
Jr03_16370_p1	109012685	Q94EG6	VIT_10s0003g01640	Uncharacterized protein At5g02240	66145	1.81694e+06	1.44227e+06	1.40378e+06	979399	1.31191e+06	1.82412e+06	1.55433e+06	1.37181e+06	-0.180211	down	0.429789	0.810607	no
Jr03_16800_p1_family	#N/A	P49204	VIT_06s0004g07150	40S ribosomal protein S4-2	29813	3.24396e+06	5.04208e+06	6.96036e+06	6.25527e+06	6.98586e+06	6.74994e+06	5.08213e+06	6.66369e+06	0.390887	up	0.0923381	0.419642	no
Jr03_16840_p1	108993940	Q9LU01	VIT_18s0089g01390	Ycf3-interacting protein 1, chloroplastic	28904	178444	119736	131665	149155	133017	124679	143281	135617	-0.0793138	down	0.705522	0.912813	no
Jr03_16860_p1	108993939	Q96262	VIT_01s0011g00560	Plasma membrane-associated cation-binding protein 1 (AtPCAP1)	24503	2.29917e+07	2.26174e+07	1.73772e+07	1.55786e+07	1.68227e+07	1.95596e+07	2.09954e+07	1.73203e+07	-0.277613	down	0.0568977	0.316967	no
Jr03_17040_p1	109012876	Q9SA73	VIT_10s0003g05020	Obg-like ATPase 1	44506	1.49665e+07	1.43381e+07	1.33684e+07	1.32423e+07	1.52236e+07	1.37058e+07	1.42243e+07	1.40572e+07	-0.0170463	down	0.879114	0.973496	no
Jr03_17060_p1 (+1)	109012874	Q9SUC0	VIT_10s0003g05040	Probable 3-hydroxyisobutyrate dehydrogenase, mitochondrial (HIBADH)	38989	1.05518e+06	1.01323e+06	950315	874320	1.18375e+06	967453	1.00624e+06	1.00851e+06	0.00324346	up	0.981593	0.99643	no
Jr03_17120_p1 (+1)	109009828	Q9C5U8	VIT_18s0166g00300	Histidinol dehydrogenase, chloroplastic (HDH)	52594	2.41128e+06	2.46069e+06	2.6031e+06	2.63699e+06	2.76582e+06	2.377e+06	2.49169e+06	2.59327e+06	0.0576494	up	0.618847	0.888783	no
Jr03_17260_p1	108981442	O64743	VIT_10s0003g05420	Berberine bridge enzyme-like 15 (AtBBE-like 15)	62090	638921	540084	574125	625702	644006	562822	584377	610843	0.0639044	up	0.699383	0.90961	no
Jr03_17290_p1	108981447	Q9SVG3	VIT_03s0017g01490	Berberine bridge enzyme-like 21 (AtBBE-like 21)	60557	429888	366239	531353	342575	612680	592183	442493	515813	0.221191	up	0.533508	0.854992	no
Jr03_17300_p1	108981445	Q9SVG3	VIT_10s0003g05470	Berberine bridge enzyme-like 21 (AtBBE-like 21)	61575	495701	463574	467744	371310	487547	479467	475673	446108	-0.0925769	down	0.563355	0.865845	no
Jr03_17420_p1	108995270	Q9SVG5	VIT_12s0028g01790	Berberine bridge enzyme-like 18 (AtBBE-like 18)	60848	382791	361729	321090	474507	534475	342590	355203	450524	0.34296	up	0.26435	0.685026	no
Jr03_17510_p1	108986335	Q9SVG5	VIT_12s0028g01790	Berberine bridge enzyme-like 18 (AtBBE-like 18)	60088	2.00619e+06	2.12119e+06	2.02728e+06	2.40512e+06	2.74268e+06	1.89575e+06	2.05155e+06	2.34785e+06	0.194624	up	0.51615	0.845771	no
Jr03_17880_p1 (+1)	109022069	Q9SA78	VIT_10s0003g05630	Coatomer subunit epsilon-1	32278	1.66669e+06	1.62808e+06	1.58812e+06	2.12945e+06	2.10855e+06	1.8047e+06	1.62763e+06	2.01423e+06	0.307458	up	0.0289189	0.21473	no
Jr03_17960_p1	108980074	Q9SPE5	VIT_10s0092g00120	Gamma-soluble NSF attachment protein (Gamma-SNAP)	32916	705127	719960	693835	758306	770911	736386	706307	755201	0.0965657	up	0.413929	0.803467	no
Jr03_18040_p1	108996949	Q9S7Y7	VIT_10s0092g00240	Alpha-xylosidase 1	103362	1.08072e+06	1.00925e+06	1.02494e+06	1.08628e+06	942378	1.08759e+06	1.0383e+06	1.03875e+06	0.000619762	up	0.997231	0.998599	no
Jr03_18420_p1	109020719	Q94K71	VIT_10s0116g00950	CBBY-like protein (AtCbby)	40916	2.01847e+06	1.76852e+06	1.97402e+06	1.82515e+06	1.95334e+06	2.22782e+06	1.92034e+06	2.0021e+06	0.0601568	up	0.667601	0.902908	no
Jr03_18550_p1	109002511	Q9ASS2	VIT_00s0361g00100	Protein FREE1	147562	1.17575e+06	953071	1.01018e+06	1.0376e+06	1.15419e+06	1.14316e+06	1.04633e+06	1.11165e+06	0.0873627	up	0.530686	0.853395	no
Jr03_19000_p1	108990600	Q94BV7	VIT_12s0057g00250	External alternative NAD(P)H-ubiquinone oxidoreductase B2, mitochondrial	65629	550029	603080	518961	596546	797048	694572	557357	696055	0.320601	up	0.105466	0.453856	no
Jr03_19120_p1 (+1)	108987490	Q9S9T7	VIT_00s0404g00080	Vacuolar protein sorting-associated protein 28 homolog 2	23295	819518	633074	735871	854583	678806	706739	729488	746709	0.0336633	up	0.853655	0.965326	no
Jr03_19220_p1	108980784	F4JJL0	VIT_00s0301g00110	Endonuclease 4 (AtENDO4)	33648	1.45638e+06	1.39846e+06	1.48369e+06	1.52613e+06	1.13194e+06	1.3592e+06	1.44618e+06	1.33909e+06	-0.110991	down	0.392675	0.787365	no
Jr03_19740_p1	#N/A	O23715	VIT_08s0040g00410	Proteasome subunit alpha type-3	27358	2.80956e+06	2.75396e+06	2.66163e+06	2.59437e+06	2.89284e+06	2.73494e+06	2.74172e+06	2.74072e+06	-0.000528243	down	0.996103	0.998113	no
Jr03_19760_p1	108999330	Q9SF40	VIT_08s0040g03200	60S ribosomal protein L4-1 (L1)	44631	3.03583e+06	3.0405e+06	5.00324e+06	3.41613e+06	5.22868e+06	5.25185e+06	3.69319e+06	4.63222e+06	0.326838	up	0.223027	0.643399	no
Jr03_20210_p1	109007432	Q9ZNT1	VIT_08s0056g01150	NADH--cytochrome b5 reductase 1	31012	1.56595e+06	1.52549e+06	1.84057e+06	1.51239e+06	1.86758e+06	1.68707e+06	1.644e+06	1.68901e+06	0.0389694	up	0.759393	0.935289	no
Jr03_20790_p2	108981094	Q9SLJ2	No Vitis hit	Dehydrin HIRD11	12296	4.58337e+06	2.84744e+06	2.8234e+06	2.40335e+06	2.49489e+06	1.89916e+06	3.41807e+06	2.2658e+06	-0.59316	down	0.0100404	0.108666	no
Jr03_20810_p1 (+1)	109003782	O50008	VIT_08s0056g01570	5-methyltetrahydropteroyltriglutamate--homocysteine methyltransferase 1	84609	1.60724e+07	2.0425e+07	2.31075e+07	1.47793e+07	2.8194e+07	2.0149e+07	1.98683e+07	2.10408e+07	0.0827177	up	0.70787	0.91347	no
Jr03_20870_p1	109011995	Q8L540	VIT_08s0007g04840	Thiol-disulfide oxidoreductase LTO1	14487	1.1532e+06	903113	1.02845e+06	869972	1.06263e+06	957762	1.02825e+06	963454	-0.0939096	down	0.479251	0.835764	no
Jr03_20990_p1 (+1)	109019125	Q9SJL8	VIT_06s0061g00500	S-adenosylmethionine synthase 3 (AdoMet synthase 3)	42762	3.84745e+06	3.9875e+06	4.3121e+06	2.56676e+06	3.47937e+06	3.65382e+06	4.04902e+06	3.23332e+06	-0.324558	down	0.0372177	0.251409	no
Jr03_21180_p1 (+3)	108990911	Q9LZF1	VIT_08s0040g01370	Heavy metal-associated isoprenylated plant protein 6 (AtHIP06)	38432	450151	302912	302538	313347	390839	278215	351867	327467	-0.103682	down	0.579273	0.873248	no
Jr03_21320_p1	#N/A	Q9SCN8	VIT_08s0040g01480	Cell division control protein 48 homolog D (AtCDC48d)	95460	1.6747e+06	1.68882e+06	1.56796e+06	1.78776e+06	1.67964e+06	1.48286e+06	1.64383e+06	1.65009e+06	0.00548334	up	0.975195	0.99643	no
Jr03_21570_p1	109008641	Q9ZUU4	VIT_08s0040g01760	RNA-binding protein CP29B, chloroplastic	30359	433344	303412	413331	353574	316720	336908	383362	335734	-0.191391	down	0.240733	0.663621	no
Jr03_21770_p1 (+2)	108989076	Q93YN1	VIT_08s0040g01930	Cold-responsive protein kinase 1	41033	265281	351415	434670	435771	232786	269625	350455	312727	-0.164326	down	0.642232	0.895664	no
Jr03_21850_p1	109011163	Q8H0T9	VIT_08s0040g01960	Katanin p80 WD40 repeat-containing subunit B1 homolog	58492	72332.3	78251.7	66606.3	74374.4	85506.7	66563.5	72396.8	75481.5	0.0601986	up	0.778347	0.940265	no
Jr03_21880_p1	109011167	Q9LYW9	VIT_08s0040g02090	DnaJ protein P58IPK homolog (AtP58IPK)	54079	7.29543e+06	7.54255e+06	7.17692e+06	7.06529e+06	6.75569e+06	7.11284e+06	7.3383e+06	6.97794e+06	-0.0726444	down	0.498718	0.839356	no
Jr03_22020_p2 (+1)	#N/A	P93017	VIT_10s0003g00090	Dormancy-associated protein homolog 1	13324	4.56677e+06	4.32488e+06	4.09675e+06	5.25546e+06	4.07234e+06	3.78509e+06	4.32947e+06	4.37097e+06	0.013762	up	0.929026	0.98891	no
Jr03_22240_p1	108981203	Q1PER6	VIT_08s0040g03150	L-ascorbate peroxidase 2, cytosolic	31857	4.9605e+07	5.10434e+07	5.27692e+07	5.12391e+07	5.21052e+07	4.96419e+07	5.11392e+07	5.09954e+07	-0.00406264	down	0.969123	0.99643	no
Jr03_22350_p1 (+1)	109002202	Q9ZUU2	VIT_08s0040g03130	Thioredoxin-like protein AAED1, chloroplastic	28077	866573	963118	698459	824306	720762	706799	842717	750622	-0.166961	down	0.241348	0.663621	no
Jr03_22580_p1	108984700	Q9LZ06	VIT_08s0040g03100	Glutathione S-transferase L3 (AtGSTL3)	26810	2.00926e+07	1.79716e+07	1.93529e+07	2.06671e+07	1.84574e+07	1.92846e+07	1.9139e+07	1.94697e+07	0.0247108	up	0.856738	0.965437	no
Jr03_22600_p1	109014339	Q9LZ08	VIT_08s0040g02980	Protein MODIFIER OF SNC1 11	26857	1.16335e+06	972589	1.09561e+06	1.15932e+06	885209	1.06344e+06	1.07718e+06	1.03599e+06	-0.0562533	down	0.691704	0.906199	no
Jr03_22920_p1	109006384	Q9LZ41	VIT_06s0004g04020	60S ribosomal protein L35-4	18934	331431	303338	520826	494054	718311	492311	385198	568225	0.560861	up	0.0477047	0.285366	no
Jr03_22970_p1	108991444	Q9LS48	VIT_08s0040g02670	protein SLOW GREEN 1, chloroplastic	39922	6.86223e+06	6.77661e+06	6.30697e+06	6.75435e+06	5.35978e+06	5.67601e+06	6.6486e+06	5.93005e+06	-0.165007	down	0.146139	0.532534	no
Jr03_23030_p1	#N/A	Q9LFG2	VIT_08s0040g02540	Diaminopimelate epimerase, chloroplastic (DAP epimerase)	39592	7.32503e+06	7.52363e+06	7.12707e+06	7.42608e+06	7.44175e+06	7.34265e+06	7.32525e+06	7.40349e+06	0.0153287	up	0.865965	0.969178	no
Jr03_23130_p1 (+6)	#N/A	P28186	VIT_06s0004g04200	Ras-related protein RABE1c (AtRABE1c)	23872	484219	429580	380140	729047	512952	482729	431313	574909	0.4146	up	0.0354604	0.245381	no
Jr03_23150_p1_family	108981022	Q9LFF9	VIT_08s0040g02470	Soluble inorganic pyrophosphatase 4	24686	112224	102136	132410	111906	110522	110103	115590	110843	-0.0604928	down	0.72456	0.919479	no
Jr03_23190_p1	108981024	Q9ZUR7	VIT_08s0040g03320	Arginine biosynthesis bifunctional protein ArgJ beta chain	48753	7.34177e+06	7.22983e+06	7.06446e+06	7.63405e+06	6.63343e+06	6.63887e+06	7.21202e+06	6.96878e+06	-0.0494964	down	0.66978	0.903948	no
Jr03_23220_p1	108981025	Q9ZSK3	VIT_06s0004g04280	Actin-depolymerizing factor 4 (ADF-4; AtADF4)	15985	287592	311701	289616	208834	226133	327674	296303	254214	-0.22103	down	0.235438	0.656714	no
Jr03_23230_p1	108982920	Q9LD55	VIT_14s0060g01630	Eukaryotic translation initiation factor 3 subunit A (eIF3a)	113464	230158	199270	242012	210056	239501	238642	223813	229400	0.0355671	up	0.809042	0.952804	no
Jr03_23470_p1	108980424	Q9FH13	VIT_19s0015g01900	Putative 4-hydroxy-4-methyl-2-oxoglutarate aldolase 3 (HMG aldolase 3)	17688	2.29019e+06	2.46807e+06	2.11947e+06	2.31803e+06	1.93402e+06	2.06065e+06	2.29257e+06	2.10424e+06	-0.123673	down	0.330113	0.739358	no
Jr03_23520_p1_family	#N/A	P22953	VIT_06s0004g04510	Probable mediator of RNA polymerase II transcription subunit 37e	64622	2.66867e+07	2.86129e+07	2.76847e+07	2.78793e+07	2.82926e+07	2.55835e+07	2.76614e+07	2.72518e+07	-0.0215258	down	0.856789	0.965437	no
Jr03_23700_p1_family	#N/A	P22953	VIT_06s0004g04510	Probable mediator of RNA polymerase II transcription subunit 37e	71626	3.73765e+06	4.08523e+06	3.11444e+06	3.77252e+06	3.49545e+06	3.61824e+06	3.64578e+06	3.62874e+06	-0.00675821	down	0.961174	0.99643	no
Jr03_23730_p1 (+2)	#N/A	P59259	VIT_08s0007g00040	Histone H4	11409	2.93568e+06	3.72604e+06	6.17277e+06	6.7014e+06	5.81868e+06	4.95975e+06	4.27816e+06	5.82661e+06	0.445665	up	0.0652923	0.349988	no
Jr03_23740_p1 (+3)	108999014	Q9M354	VIT_08s0007g00010	Probable ADP-ribosylation factor GTPase-activating protein AGD6 (ARF GAP AGD6)	49481	406301	437095	410486	456083	468499	415136	417961	446573	0.0955277	up	0.455691	0.822362	no
Jr03_23870_p1	109002672	O80934	VIT_08s0007g00530	Uncharacterized protein At2g37660, chloroplastic	27767	2.10095e+07	1.81704e+07	2.1608e+07	1.91394e+07	1.66013e+07	1.91677e+07	2.02627e+07	1.83028e+07	-0.146762	down	0.280163	0.703256	no
Jr03_23940_p1	108979943	Q9LUF2	VIT_08s0007g00710	11-beta-hydroxysteroid dehydrogenase-like 4B	14665	630294	401277	362853	487181	421112	423088	464808	443794	-0.0667452	down	0.775096	0.940265	no
Jr03_23980_p1	108979936	B9DHT4	VIT_08s0007g00740	ARM REPEAT PROTEIN INTERACTING WITH ABF2 (ARIA)	50367	2.55606e+06	2.41675e+06	2.92392e+06	2.62616e+06	2.34445e+06	2.7388e+06	2.63224e+06	2.5698e+06	-0.0346354	down	0.782741	0.941383	no
Jr03_24010_p1 (+1)	108979939	O65543	VIT_08s0007g00770	Pentatricopeptide repeat-containing protein At4g31070, mitochondrial	46489	627039	526159	586464	673322	628709	608658	579888	636896	0.135285	up	0.3845	0.781896	no
Jr03_24100_p1	109010018	Q7XZF5	VIT_08s0007g05580	Protein RST1	29873	1.77329e+06	2.01431e+06	2.22435e+06	2.20427e+06	2.30599e+06	2.31437e+06	2.00398e+06	2.27487e+06	0.182917	up	0.162606	0.560165	no
Jr03_24380_p1	109010014	Q0PGJ6	VIT_08s0007g01040	NADPH-dependent aldo-keto reductase, chloroplastic (AtChlAKR)	35099	1.64494e+06	1.55234e+06	1.71506e+06	1.41373e+06	1.31758e+06	1.39202e+06	1.63745e+06	1.37444e+06	-0.2526	down	0.0288837	0.21473	no
Jr03_24390_p1 (+1)	109004861	Q0PGJ6	VIT_08s0007g01040	NADPH-dependent aldo-keto reductase, chloroplastic (AtChlAKR)	35082	4.04247e+06	4.04494e+06	3.83798e+06	4.01036e+06	4.03458e+06	3.64853e+06	3.97513e+06	3.89783e+06	-0.0283321	down	0.789802	0.944641	no
Jr03_24410_p1	109004863	Q8W487	VIT_13s0019g02350	Uncharacterized protein At2g39795, mitochondrial	28458	4.76353e+06	4.33104e+06	4.46635e+06	4.11825e+06	3.67284e+06	3.91485e+06	4.52031e+06	3.90198e+06	-0.212214	down	0.076953	0.380525	no
Jr03_24430_p1 (+1)	109020472	Q9M336	VIT_08s0007g01100	Uracil phosphoribosyltransferase, chloroplastic (UPRTase)	31653	5.95448e+06	4.73424e+06	4.69359e+06	5.0274e+06	4.07689e+06	4.21968e+06	5.12744e+06	4.44132e+06	-0.207249	down	0.18302	0.595161	no
Jr03_24460_p1 (+1)	109006089	O48723	VIT_18s0001g10910	Patatin-like protein 2 (AtPLP2)	43178	9.56857e+06	1.06831e+07	6.63326e+06	1.06529e+07	7.46618e+06	9.14996e+06	8.96164e+06	9.08968e+06	0.0204671	up	0.941651	0.991708	no
Jr03_24620_p1	108981105	Q9M330	VIT_08s0007g01340	Probable proteasome inhibitor	31508	6.49724e+06	6.34357e+06	6.22873e+06	5.73892e+06	5.36591e+06	5.73324e+06	6.35651e+06	5.61269e+06	-0.179544	down	0.13239	0.510536	no
Jr03_24640_p1	108979275	F4IBB2	VIT_08s0007g01360	Phosphoglycerate mutase-like protein 2	17025	18992.1	8828.88	13212	11408.4	11259.6	20430.2	13677.6	14366.1	0.0708468	up	0.887221	0.974891	no
Jr03_24750_p1	109012032	Q8VYN9	VIT_08s0007g01430	Universal stress protein PHOS32	18113	1.57363e+07	1.71534e+07	1.61174e+07	1.692e+07	1.41163e+07	1.57442e+07	1.63357e+07	1.55935e+07	-0.067083	down	0.514732	0.844736	no
Jr03_24820_p1 (+1)	109016468	Q93YV9	VIT_08s0007g01500	F-box protein SKIP8	22440	147615	174025	154123	165585	145517	174508	158588	161870	0.0295544	up	0.864374	0.968216	no
Jr03_24940_p1	109002962	P25851	VIT_08s0007g01570	Fructose-1,6-bisphosphatase 1, chloroplastic (FBPase1)	44713	2.44986e+06	2.38258e+06	2.0701e+06	2.44254e+06	2.51443e+06	2.04206e+06	2.30085e+06	2.33301e+06	0.0200265	up	0.886857	0.974891	no
Jr03_24960_p1_family	#N/A	P29516	VIT_16s0050g00380	Tubulin beta-8 chain	50451	360575	398171	465506	470901	495858	386068	408084	450942	0.144077	up	0.524041	0.850629	no
Jr03_25140_p1	109000808	Q9LD43	VIT_08s0007g01750	Acetyl-coenzyme A carboxylase carboxyl transferase subunit alpha, chloroplastic (ACCase subunit alpha; Acetyl-CoA carboxylase carboxyltransferase subunit alpha)	86123	6.0985e+06	4.99367e+06	5.66975e+06	5.76748e+06	6.06329e+06	5.96774e+06	5.58731e+06	5.93283e+06	0.0865686	up	0.440198	0.816658	no
Jr03_25440_p1	108994927	Q6ZY51	VIT_08s0007g02120	Phosphoglucan, water dikinase, chloroplastic	51237	134350	128654	89915.8	109667	103323	116059	117640	109683	-0.101031	down	0.569769	0.865845	no
Jr03_25500_p1	108994913	F4J5M9	VIT_13s0067g00550	Clathrin light chain 3	35192	7.26084e+06	6.45017e+06	7.03952e+06	6.52681e+06	6.18464e+06	6.60251e+06	6.91684e+06	6.43799e+06	-0.103504	down	0.334788	0.744141	no
Jr03_25560_p1	108994925	Q9XF88	VIT_08s0007g02190	Chlorophyll a-b binding protein CP29.2, chloroplastic	30966	5.91312e+07	4.40134e+07	4.18769e+07	5.36896e+07	5.89172e+07	4.23375e+07	4.83405e+07	5.16481e+07	0.0954824	up	0.618947	0.888783	no
Jr03_25700_p1	108994900	Q9LZK5	VIT_08s0105g00350	DnaJ protein ERDJ3B	37381	347336	426072	322186	463281	357120	373658	365198	398019	0.124161	up	0.466713	0.82882	no
Jr03_25710_p1	108994901	Q9FFF5	VIT_08s0105g00360	PHD finger protein ALFIN-LIKE 1 (Protein AL1)	28466	132435	127409	118631	124045	145672	129513	126159	133077	0.0770179	up	0.62129	0.888783	no
Jr03_25840_p1	108994949	Q8H7F6	VIT_08s0105g00490	Bifunctional monothiol glutaredoxin-S16, chloroplastic (AtGrxS16)	32779	260349	286845	244932	260524	231587	239423	264042	243844	-0.114806	down	0.43396	0.813486	no
Jr03_25940_p1 (+1)	108994931	Q96327	VIT_08s0217g00020	ERBB-3 BINDING PROTEIN 1 (AtEBP1)	43634	6.60345e+06	5.10502e+06	6.09231e+06	4.82987e+06	6.09395e+06	5.54929e+06	5.93359e+06	5.49104e+06	-0.111827	down	0.477954	0.83521	no
Jr03_26200_p1	108994887	Q39101	VIT_08s0058g00410	Ferritin-1, chloroplastic (AtFer1)	30431	2.37667e+06	3.02373e+06	2.91399e+06	5.77753e+06	2.74002e+06	2.63024e+06	2.77146e+06	3.71593e+06	0.423076	up	0.185336	0.598453	no
Jr03_26320_p1	108982300	F4KGU4	VIT_08s0058g00530	ATP-dependent RNA helicase DEAH12, chloroplastic	33919	173265	224744	174580	161660	153425	166993	190863	160693	-0.248233	down	0.133686	0.512057	no
Jr03_26360_p1	109013655	C0LGU1	VIT_08s0058g00570	Probable LRR receptor-like serine/threonine-protein kinase At5g37450	12194	1.4006e+07	1.17885e+07	1.3492e+07	8.60783e+06	1.12477e+07	1.19729e+07	1.30955e+07	1.06095e+07	-0.303718	down	0.0475891	0.285366	no
Jr03_26390_p1	109013656	Q9FYC7	VIT_08s0058g00590	Putative phospholipid:diacylglycerol acyltransferase 2 (AtPDAT2)	12238	261875	237773	233038	255436	265425	252328	244229	257730	0.0776271	up	0.629684	0.888783	no
Jr03_26580_p1	108985281	O80910	VIT_08s0058g00880	TOM1-like protein 6	84894	877846	953156	729524	847509	840486	857212	853509	848403	-0.00865666	down	0.946278	0.992264	no
Jr03_26700_p1	108988382	Q9FLC0	VIT_18s0001g06850	Peroxidase 52 (Atperox P52)	35778	533156	412257	362414	365298	382973	336407	435942	361559	-0.269905	down	0.241562	0.663621	no
Jr03_26710_p1 (+2)	108991048	Q9FLC0	VIT_18s0001g06850	Peroxidase 52 (Atperox P52)	34006	7.15257e+06	4.47957e+06	3.77286e+06	4.28059e+06	3.77205e+06	4.23895e+06	5.135e+06	4.0972e+06	-0.325726	down	0.110515	0.467504	no
Jr03_26970_p1	108986272	Q42589	VIT_08s0058g01210	Non-specific lipid-transfer protein 1 (LTP 1)	14934	5.53831e+07	2.0925e+07	2.02532e+07	2.27084e+07	2.45168e+07	1.65488e+07	3.21871e+07	2.1258e+07	-0.598475	down	0.0736459	0.373025	no
Jr03_26990_p1	108986273	Q42589	VIT_08s0058g01210	Non-specific lipid-transfer protein 1 (LTP 1)	11742	5.18658e+07	2.02807e+07	1.93785e+07	1.90944e+07	1.72269e+07	1.41393e+07	3.05083e+07	1.68202e+07	-0.859009	down	0.00935383	0.103491	no
Jr03_27000_p1	108986295	Q42589	VIT_08s0058g01230	Non-specific lipid-transfer protein 1 (LTP 1)	12841	838176	615790	496743	525541	495819	545465	650237	522275	-0.316154	down	0.142823	0.528698	no
Jr03_27110_p1	108986289	Q9FHP3	VIT_08s0058g01310	F-box protein At5g65850	26513	525082	218916	456530	272117	379611	406149	400176	352626	-0.182497	down	0.582859	0.874224	no
Jr03_27140_p1	108986268	Q9ZVH7	VIT_08s0058g01350	Protein FATTY ACID EXPORT 3, chloroplastic (At-FAX3)	38934	1.74665e+06	1.75119e+06	1.67617e+06	2.48996e+06	2.11643e+06	1.59465e+06	1.72467e+06	2.06701e+06	0.261226	up	0.139643	0.523801	no
Jr04_00230_p1	108990014	Q9ZVI9	VIT_08s0056g00120	Ethanolamine-phosphate cytidylyltransferase	46023	217363	214775	204624	234433	264111	205276	212254	234606	0.144449	up	0.365086	0.765639	no
Jr04_00250_p1	108990002	O04499	VIT_08s0056g00200	2,3-bisphosphoglycerate-independent phosphoglycerate mutase 1 (BPG-independent PGAM 1; Phosphoglyceromutase 1)	61322	8.00567e+07	8.16414e+07	8.40337e+07	7.75517e+07	8.78526e+07	8.02717e+07	8.19106e+07	8.1892e+07	-0.00032804	down	0.997566	0.998599	no
Jr04_00310_p1 (+1)	108990019	Q84JR9	VIT_11s0037g01020	TPR repeat-containing thioredoxin TTL4	30587	1.59582e+06	1.60811e+06	1.8866e+06	1.47383e+06	1.59521e+06	1.76966e+06	1.69684e+06	1.6129e+06	-0.0731949	down	0.617381	0.88817	no
Jr04_00830_p1	108989981	Q39072	VIT_08s0058g01020	Cyclin-B1-5	27725	530812	317777	362886	408987	377439	416834	403825	401086	-0.00981694	down	0.960809	0.99643	no
Jr04_01060_p1	109018928	Q9LZX1	VIT_08s0058g00870	Protein LURP-one-related 15	23390	342511	324795	373798	404678	297390	400247	347035	367438	0.0824218	up	0.680443	0.905943	no
Jr04_01380_p1	108995198	Q8RX71	VIT_08s0058g00130	BAG family molecular chaperone regulator 4	29212	1.03041e+06	931082	1.08465e+06	880365	886394	976117	1.01538e+06	914292	-0.151294	down	0.256398	0.67867	no
Jr04_01500_p1	108995182	Q96327	VIT_08s0217g00020	ERBB-3 BINDING PROTEIN 1 (AtEBP1)	43646	4.25012e+06	2.74166e+06	3.62852e+06	2.72588e+06	3.6231e+06	3.28183e+06	3.5401e+06	3.21027e+06	-0.141095	down	0.443559	0.817525	no
Jr04_01570_p1	108995162	Q96329	VIT_08s0105g00460	Acyl-coenzyme A oxidase 4, peroxisomal (AOX 4)	47550	732468	789982	795536	682082	1.14741e+06	925014	772662	918170	0.248923	up	0.195312	0.613888	no
Jr04_01620_p1	108995183	Q9LZK5	VIT_08s0105g00350	DnaJ protein ERDJ3B	37381	620698	625927	565786	634772	644398	590435	604137	623202	0.044824	up	0.734122	0.921277	no
Jr04_01920_p1	108995171	Q9C774	VIT_02s0025g01490	26S proteasome non-ATPase regulatory subunit 7 homolog B	39625	416797	430817	358738	426661	423511	371170	402117	407114	0.0178161	up	0.918475	0.985197	no
Jr04_02020_p1	108984218	Q9LMX4	VIT_08s0007g01660	Probable inactive purple acid phosphatase 1	47353	36834.5	59128.2	36848.6	62413	44984.7	38572.4	44270.4	48656.7	0.136294	up	0.708266	0.913652	no
Jr04_02150_p1 (+1)	#N/A	Q9FGX1	VIT_05s0077g00950	ATP-citrate synthase beta chain protein 2 (ATP-citrate synthase B-2)	65880	3.35629e+06	3.83256e+06	4.26274e+06	3.3977e+06	5.42256e+06	4.05895e+06	3.8172e+06	4.29307e+06	0.169496	up	0.369556	0.768522	no
Jr04_02210_p1 (+1)	109014998	Q8VYN9	VIT_05s0077g01070	Universal stress protein PHOS32	17862	1.73797e+07	1.74283e+07	1.50013e+07	1.60919e+07	1.75947e+07	1.68424e+07	1.66031e+07	1.6843e+07	0.0206951	up	0.868289	0.970661	no
Jr04_02290_p1	109012035	Q8VYN9	VIT_08s0007g01430	Universal stress protein PHOS32	18081	5.29992e+06	4.54472e+06	5.50451e+06	3.55082e+06	3.94462e+06	4.82627e+06	5.11638e+06	4.10724e+06	-0.316957	down	0.012307	0.123756	no
Jr04_02780_p1	109006805	O80934	VIT_08s0007g00530	Uncharacterized protein At2g37660, chloroplastic	36160	2.98297e+07	2.81836e+07	2.62431e+07	2.60044e+07	2.0499e+07	2.45541e+07	2.80855e+07	2.36858e+07	-0.245801	down	0.05604	0.314394	no
Jr04_02790_p1	109006804	Q9LZM1	VIT_06s0004g04930	Oxysterol-binding protein-related protein 3A	51959	2.10636e+06	2.29212e+06	2.17484e+06	2.43485e+06	2.94449e+06	2.79236e+06	2.19111e+06	2.7239e+06	0.314011	up	0.0520933	0.300311	no
Jr04_03010_p1	109006783	P22953	VIT_06s0004g04510	Probable mediator of RNA polymerase II transcription subunit 37e	71265	1.66726e+07	1.86214e+07	1.76638e+07	1.55716e+07	1.66891e+07	1.62412e+07	1.76526e+07	1.61673e+07	-0.126803	down	0.261352	0.681311	no
Jr04_03110_p1 (+1)	109006778	Q9LZ46	VIT_06s0004g04270	Probable histone H2A.4	19282	274040	239129	457448	374119	423765	437954	323539	411946	0.348515	up	0.123858	0.496935	no
Jr04_03150_p1	109006774	Q9LFF9	VIT_08s0040g02470	Soluble inorganic pyrophosphatase 4	24539	1.13741e+06	1.19649e+06	1.01004e+06	1.19255e+06	1.0456e+06	1.04069e+06	1.11464e+06	1.09295e+06	-0.028357	down	0.814004	0.952804	no
Jr04_03490_p1	108988418	O64470	VIT_11s0103g00200	Spermidine hydroxycinnamoyl transferase	51842	22353.4	23159.1	19258.9	26283.8	15741.3	21178.7	21590.5	21067.9	-0.0353468	down	0.925647	0.988884	no
Jr04_03710_p1	108985285	Q9FJF4	VIT_08s0040g02910	Methyl-CpG-binding domain-containing protein 7 (AtMBD7; MBD07)	30557	341114	254492	316480	235518	290021	267396	304028	264311	-0.201967	down	0.389039	0.785272	no
Jr04_03730_p1	109021382	Q9FZ33	VIT_14s0128g00760	Protein AUXIN RESPONSE 4	53192	52406	50557.1	54077.3	55702.7	62572.5	53677.9	52346.8	57317.7	0.130879	up	0.464613	0.827823	no
Jr04_03760_p1 (+3)	109012840	Q9LZ08	VIT_08s0040g02980	Protein MODIFIER OF SNC1 11	22639	499567	404901	497410	407613	399099	434243	467293	413652	-0.175909	down	0.264972	0.685202	no
Jr04_03810_p1	109012835	Q9LZ06	VIT_08s0040g03100	Glutathione S-transferase L3 (AtGSTL3)	35516	326641	377206	354661	415803	453142	355077	352836	408007	0.209598	up	0.151719	0.540213	no
Jr04_03850_p1 (+1)	109012838	Q9LZ06	VIT_08s0040g03100	Glutathione S-transferase L3 (AtGSTL3)	26832	1.00558e+06	1.1246e+06	1.20386e+06	1.30132e+06	1.32941e+06	1.12972e+06	1.11135e+06	1.25348e+06	0.173636	up	0.164121	0.562825	no
Jr04_03930_p1	109012832	Q9SF40	VIT_08s0040g03200	60S ribosomal protein L4-1 (L1)	44896	505816	353856	603363	433380	608457	654241	487678	565359	0.213238	up	0.35297	0.752952	no
Jr04_03980_p1 (+3)	#N/A	P49201	VIT_08s0040g02420	40S ribosomal protein S23-2	15734	641766	322519	798638	417864	784140	737486	587641	646497	0.137707	up	0.68839	0.906199	no
Jr04_04040_p1 (+1)	109012824	O82628	VIT_08s0040g01910	V-type proton ATPase subunit G1 (V-ATPase subunit G1)	12317	2.1356e+06	1.72146e+06	1.61739e+06	2.48475e+06	1.66646e+06	1.7152e+06	1.82482e+06	1.95547e+06	0.0997605	up	0.673604	0.904155	no
Jr04_04310_p1	109020874	P43287	VIT_13s0019g04280	Aquaporin PIP2-2	30488	130598	77662.1	153363	91372.5	99951.9	94765.6	120541	95363.3	-0.338018	down	0.156478	0.547428	no
Jr04_04470_p1	109013742	Q945K7	VIT_08s0040g01700	Isocitrate dehydrogenase [NAD] catalytic subunit 5, mitochondrial	41157	9.6782e+06	1.09855e+07	1.00046e+07	1.0959e+07	1.0992e+07	1.06591e+07	1.02228e+07	1.087e+07	0.0885684	up	0.456843	0.823702	no
Jr04_04970_p1 (+1)	108981924	Q9LZF1	VIT_08s0040g01370	Heavy metal-associated isoprenylated plant protein 6 (AtHIP06)	38990	247919	202383	198838	236536	228045	188100	216380	217560	0.00784645	up	0.962555	0.99643	no
Jr04_05230_p1	108990545	Q8GXE6	VIT_08s0007g04760	Potassium channel AKT6	21686	211638	281068	271560	271749	185945	236572	254755	231422	-0.138588	down	0.553398	0.86342	no
Jr04_05270_p1	108990546	Q9FK60	VIT_08s0007g07280	Superoxide dismutase [Cu-Zn] 3	15999	666545	498645	1.03283e+06	644235	589136	735799	732672	656390	-0.158615	down	0.674564	0.904155	no
Jr04_05280_p1	#N/A	Q56WH1	VIT_06s0004g00480	Tubulin alpha-3 chain	49599	131222	168524	165581	158479	176587	213721	155109	182929	0.238005	up	0.249366	0.670203	no
Jr04_05670_p1	108992601	Q8LB47	VIT_08s0056g00810	GrpE protein homolog 2, mitochondrial	41372	9.6667e+06	8.59332e+06	7.40032e+06	8.84669e+06	6.02727e+06	6.93658e+06	8.55345e+06	7.27018e+06	-0.234515	down	0.172238	0.578328	no
Jr04_05690_p1	108992582	Q8RXE7	VIT_08s0056g00910	Probable ADP-ribosylation factor GTPase-activating protein AGD14 (ARF GAP AGD14)	77227	207626	224380	226410	227651	217046	236265	219472	226988	0.0485753	up	0.846292	0.962736	no
Jr04_05820_p1	108997930	O50008	VIT_08s0056g01570	5-methyltetrahydropteroyltriglutamate--homocysteine methyltransferase 1	84742	8.08052e+06	9.24516e+06	9.68926e+06	6.53313e+06	1.06101e+07	8.11115e+06	9.00498e+06	8.41812e+06	-0.0972257	down	0.633026	0.888883	no
Jr04_05890_p1_family	108997931	Q9FLG1	VIT_08s0032g00470	Beta-D-xylosidase 4 (AtBXL4)	68791	7.04292e+06	6.79064e+06	6.77133e+06	7.12718e+06	8.91445e+06	7.499e+06	6.8683e+06	7.84688e+06	0.192166	up	0.165659	0.565777	no
Jr04_06130_p1	108992575	Q9SG80	VIT_08s0040g00320	Alpha-L-arabinofuranosidase 1 (AtASD1)	74507	4.5797e+06	4.9866e+06	4.42382e+06	5.36303e+06	4.92369e+06	4.82091e+06	4.66337e+06	5.03588e+06	0.11087	up	0.383084	0.780927	no
Jr04_06250_p1	#N/A	O23715	VIT_08s0040g00410	Proteasome subunit alpha type-3	27346	2.23396e+06	2.14104e+06	2.17494e+06	1.95285e+06	2.32414e+06	2.13862e+06	2.18331e+06	2.13854e+06	-0.0298955	down	0.797822	0.946428	no
Jr04_06300_p1 (+3)	#N/A	P59220	VIT_08s0040g00470	Calmodulin-7 (CaM-7)	16848	7.02749e+06	6.99266e+06	6.43291e+06	7.49653e+06	5.29424e+06	5.0743e+06	6.81769e+06	5.95502e+06	-0.195176	down	0.332466	0.741885	no
Jr04_06310_p1	108992597	Q8GUN2	VIT_08s0056g00710	Adenylylsulfatase HINT1	16220	2.37557e+07	2.22034e+07	2.84036e+07	2.95244e+07	2.10745e+07	2.17406e+07	2.47876e+07	2.41131e+07	-0.0397971	down	0.819712	0.954441	no
Jr04_06510_p1	109019071	Q9ZUC1	VIT_00s0301g00170	NADPH-dependent alkenal/one oxidoreductase, chloroplastic (AtAOR)	41487	5.38862e+06	4.8174e+06	5.26929e+06	4.83614e+06	5.72526e+06	5.10028e+06	5.15844e+06	5.22056e+06	0.0172709	up	0.875958	0.97293	no
Jr04_06590_p1	108987266	C0SV51	VIT_00s0181g00220	Calmodulin-binding protein 60 C	70704	56001	48772.8	59979	43831.8	72088.3	77689.8	54917.6	64536.6	0.232849	up	0.36709	0.766678	no
Jr04_06730_p1	108987280	Q8VYN2	VIT_00s0203g00040	Vesicle-associated protein 4-2	30913	1.29294e+06	1.4285e+06	1.35493e+06	1.28249e+06	1.18028e+06	1.27608e+06	1.35879e+06	1.24628e+06	-0.124695	down	0.322921	0.735011	no
Jr04_06740_p1	108987268	Q9M358	VIT_00s0203g00050	UV-stimulated scaffold protein A homolog	20271	243611	236546	191871	209621	164539	180868	224009	185010	-0.275958	down	0.167086	0.569669	no
Jr04_06920_p1	108984242	Q8VYN9	VIT_12s0134g00430	Universal stress protein PHOS32	25097	5.50772e+06	5.38607e+06	5.57622e+06	5.11783e+06	4.99786e+06	4.9991e+06	5.49e+06	5.03826e+06	-0.123882	down	0.25442	0.67641	no
Jr04_07130_p1	108981464	Q9LPZ1	VIT_19s0014g04710	Multiple organellar RNA editing factor 9, chloroplastic	26078	522147	420576	423583	351928	385792	359665	455435	365795	-0.316212	down	0.0307358	0.223185	no
Jr04_07150_p1	#N/A	Q9LK57	VIT_00s0274g00040	Pentatricopeptide repeat-containing protein At3g13160, mitochondrial	43653	888585	736554	744615	700468	777905	818798	789918	765724	-0.0448783	down	0.748405	0.928902	no
Jr04_07440_p1 (+1)	109004736	Q9SHE8	VIT_00s0125g00280	Photosystem I reaction center subunit III, chloroplastic	24785	7.04595e+06	6.43801e+06	5.02057e+06	7.58261e+06	7.1776e+06	6.16445e+06	6.16817e+06	6.97489e+06	0.177326	up	0.276852	0.699999	no
Jr04_07580_p1	109021913	Q9SFF9	VIT_10s0003g05250	Germin-like protein subfamily 1 member 7	22886	3.48936e+06	5.15724e+06	3.19754e+06	6.63139e+06	3.62481e+06	3.55249e+06	3.94804e+06	4.6029e+06	0.221404	up	0.457638	0.823998	no
Jr04_07600_p1	109021914	Q9SFF9	VIT_10s0003g05250	Germin-like protein subfamily 1 member 7	22962	185257	215169	170327	321390	195444	179603	190251	232146	0.287127	up	0.217315	0.639035	no
Jr04_07660_p1	108981971	F4KD38	VIT_12s0028g01190	DNA-directed RNA polymerase III subunit 2	38186	223787	202643	238737	234856	290340	254780	221722	259992	0.229712	up	0.150722	0.539827	no
Jr04_07980_p1	108986027	Q9SVG3	VIT_10s0003g05450	Berberine bridge enzyme-like 21 (AtBBE-like 21)	62078	8.33826e+06	6.94862e+06	8.87396e+06	9.83163e+06	1.16924e+07	1.03752e+07	8.05361e+06	1.06331e+07	0.40085	up	0.0456255	0.277431	no
Jr04_08210_p1	108986417	Q96262	VIT_01s0011g00560	Plasma membrane-associated cation-binding protein 1 (AtPCAP1)	24873	110324	78020.2	81142.3	86729.1	84753.1	93008.8	89828.7	88163.7	-0.0269923	down	0.894845	0.978236	no
Jr04_08310_p1	109001250	Q9SCY2	VIT_01s0011g00930	Peptidyl-prolyl cis-trans isomerase FKBP13, chloroplastic (PPIase FKBP13)	22676	752814	710055	593497	902364	509096	500991	685455	637483	-0.104675	down	0.642434	0.895664	no
Jr04_08520_p1	108985035	Q9C5X8	VIT_01s0011g01110	Molybdenum cofactor sulfurase (MCS; MOS; MoCo sulfurase)	33831	286586	251768	303682	335782	405294	414110	280679	385062	0.456171	up	0.0023701	0.040231	med
Jr04_08630_p1	108985046	Q8RYE9	VIT_01s0011g01160	Haloacid dehalogenase-like hydrolase domain-containing protein At2g33255	28782	678072	668827	738434	807598	958923	938917	695111	901813	0.375585	up	0.00420158	0.0623004	low
Jr04_08650_p1	108985048	Q9LML6	VIT_06s0004g06390	Flavonol 3-O-glucosyltransferase UGT71C4	54994	61121.3	64097.8	67485.5	69554.7	84062.5	71123.7	64234.9	74913.7	0.221872	up	0.299194	0.71461	no
Jr04_09760_p1	109015232	F4IS56	VIT_10s0003g02060	Integrin-linked protein kinase 1	58185	462167	564365	401980	498342	431435	451294	476171	460357	-0.0487262	down	0.767222	0.937951	no
Jr04_09930_p1 (+1)	109016986	Q76E23	VIT_15s0021g00980	Eukaryotic translation initiation factor 4G (eIF-4G; eIF4G)	207351	85368.2	110695	75532.4	103583	77928.6	67337.2	90531.9	82949.6	-0.12619	down	0.637829	0.89286	no
Jr04_10020_p1	109017061	P53665	VIT_15s0021g00570	Acyl carrier protein 1, mitochondrial	16337	403912	190095	217532	279255	447522	343443	270513	356740	0.399175	up	0.24256	0.663936	no
Jr04_10040_p1	109019994	Q9C7N4	VIT_10s0003g02120	GDSL esterase/lipase At1g29670	39084	1.47004e+06	1.13708e+06	965845	1.05494e+06	904747	1.47133e+06	1.19099e+06	1.14367e+06	-0.0584858	down	0.802548	0.949009	no
Jr04_10520_p1	109000707	O48946	VIT_10s0003g02610	Cellulose synthase A catalytic subunit 1 [UDP-forming] (AtCesA1)	37994	329054	398489	437965	428789	366059	352523	388503	382457	-0.0226261	down	0.899985	0.981065	no
Jr04_10540_p1 (+1)	#N/A	P49211	VIT_10s0003g02650	60S ribosomal protein L32-1	15643	1.16945e+06	1.21125e+06	2.21422e+06	1.5235e+06	2.4126e+06	2.27218e+06	1.53164e+06	2.06943e+06	0.434154	up	0.145288	0.531997	no
Jr04_10620_p1 (+2)	#N/A	P04778	VIT_12s0028g00320	Chlorophyll a-b binding protein 1, chloroplastic	27520	2.91563e+06	4.20411e+06	1.78475e+06	5.64385e+06	2.69603e+06	1.8666e+06	2.96816e+06	3.40216e+06	0.196881	up	0.66264	0.902021	no
Jr04_10780_p1	108990272	Q940S5	VIT_10s0003g02760	Coatomer subunit zeta-1	19453	167891	143231	120155	196853	122272	126757	143759	148627	0.0480493	up	0.836034	0.959446	no
Jr04_10900_p1	108990265	P52410	VIT_10s0003g03070	3-oxoacyl-[acyl-carrier-protein] synthase I, chloroplastic	49476	1.76099e+06	2.42709e+06	2.0576e+06	2.27906e+06	2.02358e+06	2.93874e+06	2.08189e+06	2.41379e+06	0.213405	up	0.259817	0.680365	no
Jr04_10990_p1	108990178	Q9LJ98	VIT_10s0003g03260	Probable prefoldin subunit 2	14896	1.5639e+06	1.6322e+06	1.75101e+06	1.57723e+06	1.22418e+06	1.47939e+06	1.64904e+06	1.42693e+06	-0.208706	down	0.160564	0.555513	no
Jr04_11070_p1	108990276	Q9SUR9	VIT_10s0003g03510	Protein SGT1 homolog A (AtSGT1a)	24633	857229	873699	750407	900810	716247	791930	827112	802995	-0.0426902	down	0.774016	0.939894	no
Jr04_11220_p1 (+1)	108990249	Q9LRR9	VIT_19s0093g00510	(S)-2-hydroxy-acid oxidase GLO1	40522	3.98794e+06	3.02191e+06	2.91459e+06	3.85031e+06	3.64453e+06	3.11035e+06	3.30814e+06	3.53506e+06	0.0957143	up	0.574248	0.86925	no
Jr04_11260_p1	108990263	Q9SEL7	VIT_10s0003g03850	Protease Do-like 5, chloroplastic	35704	1.98549e+06	1.57474e+06	1.60534e+06	1.7121e+06	1.32925e+06	1.54324e+06	1.72186e+06	1.5282e+06	-0.172136	down	0.233091	0.651969	no
Jr04_11330_p1	108990262	Q9FNK4	VIT_10s0003g03870	Ornithine aminotransferase, mitochondrial	52020	102091	63798.9	107054	61721.6	106635	120898	90981.2	96418.2	0.0837368	up	0.777323	0.940265	no
Jr04_11830_p1	109016022	Q9SUI5	VIT_10s0003g04350	Photosystem I reaction center subunit psaK, chloroplastic	13055	5.67145e+06	2.78597e+06	1.70348e+06	3.81605e+06	3.07312e+06	2.59718e+06	3.38697e+06	3.16212e+06	-0.0991034	down	0.790082	0.944641	no
Jr04_11990_p1	109011212	P42698	VIT_10s0003g04720	DNA-damage-repair/toleration protein DRT111, chloroplastic	42928	154793	181391	193749	171664	153722	225882	176645	183756	0.0569417	up	0.772834	0.939869	no
Jr04_12030_p1 (+1)	109011216	Q9M0V6	VIT_10s0003g04880	Ferredoxin--NADP reductase, root isozyme 1, chloroplastic	41961	5.00643e+06	4.94885e+06	5.02083e+06	4.47004e+06	4.93726e+06	4.77703e+06	4.99203e+06	4.72811e+06	-0.0783646	down	0.418329	0.803993	no
Jr04_12290_p1 (+2)	109003632	Q6DBA5	VIT_00s0194g00020	DNA-directed RNA polymerases IV and V subunit 4	26054	113899	100506	103643	96498	100127	91113.2	106016	95912.6	-0.144494	down	0.43965	0.816038	no
Jr04_12380_p1	109003627	Q09152	VIT_19s0015g01010	Farnesyl pyrophosphate synthase 1, mitochondrial (FPP synthase 1; FPS 1)	39528	5.55277e+06	6.67038e+06	6.7033e+06	6.95222e+06	9.25358e+06	6.48418e+06	6.30882e+06	7.56333e+06	0.261652	up	0.111971	0.469145	no
Jr04_12490_p1	109003620	Q9FIK7	VIT_12s0057g01200	Probable acetyl-CoA acetyltransferase, cytosolic 2	42993	874239	757930	656473	677371	755090	695903	762880	709455	-0.104746	down	0.444945	0.817525	no
Jr04_12650_p2	109018710	O23310	VIT_19s0015g00440	Nuclear transcription factor Y subunit B-3 (AtNF-YB-3)	20892	61872.1	81938.9	46295.3	86610	42882.2	43430.2	63368.8	57640.8	-0.136682	down	0.689097	0.906199	no
Jr04_13150_p1	109004567	Q9M8S8	VIT_10s0405g00030	Inositol-phosphate phosphatase	29163	186653	191654	186865	204572	187977	160333	188390	184294	-0.031715	down	0.846787	0.962736	no
Jr04_13220_p1 (+1)	#N/A	Q9M0M5	No Vitis hit	Scarecrow-like protein 13 (AtSCL13)	19976	629614	693005	645926	689228	793250	797581	656182	760019	0.211941	up	0.131435	0.508429	no
Jr04_13310_p1	108996262	Q8RW90	VIT_00s0187g00340	Fumarylacetoacetase	45670	2.52519e+07	2.21383e+07	2.60777e+07	1.89686e+07	2.35098e+07	2.34753e+07	2.44893e+07	2.19846e+07	-0.15566	down	0.231497	0.649891	no
Jr04_13430_p1	108996373	Q8GYK2	VIT_00s0515g00010	Probable carboxylesterase SOBER1-like	27448	570896	718697	647513	656337	611211	681035	645702	649528	0.00852254	up	0.948855	0.993633	no
Jr04_13470_p1	108996410	Q9S9W2	VIT_00s0516g00030	Short-chain dehydrogenase/reductase SDRA	27007	1.23858e+07	1.35192e+07	1.369e+07	1.30377e+07	1.13601e+07	1.32745e+07	1.31983e+07	1.25574e+07	-0.0718143	down	0.49522	0.838096	no
Jr04_13520_p1 (+1)	108996435	O48802	VIT_11s0118g00490	Protein CLMP1	85001	56745.2	34655.5	60357.7	28627.2	57419.9	50671.7	50586.1	45572.9	-0.150564	down	0.666749	0.902908	no
Jr04_13620_p1	109002812	Q8W4M5	VIT_10s0116g00360	Pyrophosphate--fructose 6-phosphate 1-phosphotransferase subunit beta 1 (PFP 1)	61245	1.39192e+07	1.41588e+07	1.39817e+07	1.22097e+07	1.65706e+07	1.46367e+07	1.40199e+07	1.44723e+07	0.0458247	up	0.71891	0.918823	no
Jr04_13670_p1 (+1)	108981541	Q9SEI4	VIT_10s0116g00330	26S proteasome regulatory subunit 6B homolog	67525	65983.3	55330.8	66119.9	49645.3	70125.5	79678.5	62478	66483.1	0.089639	up	0.701004	0.910641	no
Jr04_13830_p1 (+1)	109012562	O65396	VIT_10s0116g01540	Aminomethyltransferase, mitochondrial	44349	6.16747e+06	5.22733e+06	5.5662e+06	4.78396e+06	5.69615e+06	5.76401e+06	5.65367e+06	5.41471e+06	-0.0623037	down	0.621178	0.888783	no
Jr04_13940_p1 (+1)	109006942	O65398	VIT_10s0116g01660	Lactoylglutathione lyase GLX1	32458	2.10557e+07	2.05308e+07	1.81828e+07	1.67937e+07	1.97381e+07	1.61418e+07	1.99231e+07	1.75578e+07	-0.182328	down	0.263822	0.684902	no
Jr04_14030_p1 (+1)	108982100	Q01908	VIT_10s0116g01740	ATP synthase gamma chain 1, chloroplastic	41082	2.09595e+07	1.74091e+07	1.63953e+07	1.72951e+07	1.36018e+07	1.40521e+07	1.82546e+07	1.4983e+07	-0.284935	down	0.0824187	0.395371	no
Jr04_14050_p1	108982102	Q9ZVQ4	VIT_12s0035g02100	Glutathione S-transferase Z2 (AtGSTZ2)	25935	231060	237557	248878	266394	261135	262853	239165	263461	0.139584	up	0.304828	0.72199	no
Jr04_14250_p1	109019725	Q9SAB3	VIT_19s0090g00280	Polyadenylate-binding protein RBP45B (Poly(A)-binding protein RBP45B)	48892	248633	201461	241632	241650	197692	194009	230575	211117	-0.127195	down	0.476465	0.834644	no
Jr04_14630_p1	108979327	Q43735	VIT_10s0116g00340	Peroxidase 27 (Atperox P27)	36503	3.62299e+06	2.71075e+06	4.74862e+06	2.10994e+06	3.31035e+06	2.48895e+06	3.69412e+06	2.63641e+06	-0.486654	down	0.13042	0.507044	no
Jr04_14890_p1	109011552	Q8LDI5	VIT_00s0532g00030	Thioredoxin-like protein CXXS1 (AtCXXS1)	14161	2.93789e+06	3.62987e+06	3.27208e+06	3.43115e+06	3.28765e+06	4.02735e+06	3.27995e+06	3.58205e+06	0.127111	up	0.396912	0.792224	no
Jr04_15240_p1_family	#N/A	Q42134	VIT_09s0002g00350	Proteasome subunit alpha type-5-B	26083	5.01775e+07	5.03343e+07	4.68706e+07	4.36368e+07	3.85969e+07	4.20654e+07	4.91275e+07	4.1433e+07	-0.245748	down	0.0184741	0.161999	no
Jr04_15260_p1	109020964	O82179	VIT_01s0011g01990	Glycine cleavage system H protein 2, mitochondrial	19094	1.12578e+07	1.10235e+07	1.16792e+07	1.06681e+07	8.91274e+06	1.01767e+07	1.13202e+07	9.91917e+06	-0.190602	down	0.137974	0.520447	no
Jr04_15310_p1 (+1)	109020968	Q93Y22	VIT_01s0011g01570	Coatomer subunit delta	55958	2.18905e+06	2.22543e+06	2.28834e+06	2.45708e+06	2.41836e+06	2.14045e+06	2.23428e+06	2.33863e+06	0.0658582	up	0.609464	0.88392	no
Jr04_15400_p1	108985032	Q9FPR3	VIT_01s0011g01490	Serine/threonine-protein kinase EDR1	146212	63428.3	75360.4	76144.2	85378.1	78836.5	76347	71644.3	80187.2	0.16252	up	0.362768	0.762792	no
Jr04_15460_p1 (+1)	108998264	Q42601	VIT_01s0011g01460	Carbamoyl-phosphate synthase large chain, chloroplastic	66399	4.49941e+06	3.6658e+06	4.08487e+06	3.3344e+06	4.30839e+06	3.94807e+06	4.08336e+06	3.86362e+06	-0.0798036	down	0.565906	0.865845	no
Jr04_15770_p1	109011295	P43297	VIT_10s0003g01360	Cysteine proteinase RD21A	58084	549124	550744	474843	604210	464727	532126	524904	533688	0.0239426	up	0.8817	0.974433	no
Jr04_15790_p1	109011296	Q9XF57	VIT_10s0003g01320	Peroxisome biogenesis protein 7	35779	161118	155034	261704	139970	236764	277053	192619	217929	0.17811	up	0.538379	0.858158	no
Jr04_15870_p1	108998405	Q96299	VIT_19s0014g01420	14-3-3-like protein GF14 mu	35005	1.05061e+07	1.06387e+07	1.01583e+07	9.09328e+06	9.92594e+06	1.0146e+07	1.04343e+07	9.72175e+06	-0.102052	down	0.330217	0.739358	no
Jr04_16020_p1	108998404	Q9M040	VIT_10s0003g00990	Pyruvate decarboxylase 4 (AtPDC4)	63047	1.72414e+06	1.75585e+06	1.8002e+06	1.73758e+06	3.33987e+06	2.20358e+06	1.76006e+06	2.42701e+06	0.463554	up	0.0975406	0.431919	no
Jr04_16090_p1 (+1)	109019438	P16127	VIT_10s0003g00890	Magnesium-chelatase subunit ChlI-1, chloroplastic (Mg-chelatase subunit I-1)	48887	2.33639e+06	2.09259e+06	1.8654e+06	2.13138e+06	1.95597e+06	1.9046e+06	2.09813e+06	1.99732e+06	-0.0710369	down	0.568499	0.865845	no
Jr04_17160_p1	109011520	Q8L716	VIT_00s0561g00030	Splicing factor U2af large subunit B	59138	27696.3	61460.8	29875.8	67278.9	31328.8	72384.6	39677.6	56997.4	0.52257	up	0.288193	0.706994	no
Jr04_17190_p1	109020892	Q9SKU1	VIT_00s0370g00020	Clathrin light chain 1	35730	1.23055e+07	1.20981e+07	1.13616e+07	1.2147e+07	9.66397e+06	1.12071e+07	1.19217e+07	1.1006e+07	-0.1153	down	0.300717	0.717386	no
Jr04_17290_p1	108982970	Q9ZRW8	VIT_19s0093g00310	Glutathione S-transferase U19 (AtGSTU19)	26037	4.06484e+06	4.20929e+06	3.94712e+06	4.08697e+06	6.70538e+06	4.35348e+06	4.07375e+06	5.04861e+06	0.309529	up	0.143722	0.53019	no
Jr04_17310_p1	108982978	Q8L7C9	VIT_19s0093g00310	Glutathione S-transferase U20 (AtGSTU20)	25600	3.74939e+06	3.84447e+06	4.65643e+06	5.17568e+06	6.29888e+06	4.30375e+06	4.08343e+06	5.25944e+06	0.365127	up	0.0597898	0.327909	no
Jr04_17320_p1	108982977	A0MEB5	VIT_00s0818g00010	Cyclin-A3-3	72926	349863	279958	353739	339705	327869	294887	327853	320820	-0.0312847	down	0.84112	0.961282	no
Jr04_17420_p1	#N/A	Q84WK5	VIT_10s0116g00670	Protein GID8 homolog	36352	1.22941e+06	1.29128e+06	1.36766e+06	1.26742e+06	1.11016e+06	1.20434e+06	1.29612e+06	1.19397e+06	-0.118427	down	0.296802	0.710668	no
Jr04_17450_p1	109009718	F4JUI9	VIT_08s0056g00770	Kinesin-like protein KIN-7F	61325	66224	73831.2	57420.9	78524.6	52744.9	48592.2	65825.4	59953.9	-0.134789	down	0.619452	0.888783	no
Jr04_17760_p1	109019759	Q9LXX5	VIT_08s0040g00850	PsbP domain-containing protein 6, chloroplastic	30427	4.68723e+06	3.4425e+06	3.82206e+06	3.64856e+06	3.31222e+06	3.23155e+06	3.98393e+06	3.39745e+06	-0.229742	down	0.175016	0.582382	no
Jr04_17870_p1	108984804	Q93Y09	VIT_08s0040g01140	Serine carboxypeptidase-like 45	56449	613267	663339	821497	841950	784492	697676	699368	774706	0.147598	up	0.357835	0.756461	no
Jr04_17880_p1	108984805	P34893	VIT_01s0011g04990	10 kDa chaperonin, mitochondrial	14345	1.68239e+07	1.45224e+07	1.60339e+07	1.36403e+07	1.17631e+07	1.27963e+07	1.57934e+07	1.27332e+07	-0.310727	down	0.0141067	0.136575	no
Jr04_17890_p1	108984806	P33207	VIT_08s0040g01190	3-oxoacyl-[acyl-carrier-protein] reductase, chloroplastic	30887	1.37316e+06	1.48606e+06	1.36876e+06	1.42095e+06	1.45331e+06	1.53897e+06	1.40933e+06	1.47108e+06	0.0618646	up	0.564819	0.865845	no
Jr04_18110_p1	108982063	Q84MD8	VIT_08s0007g05350	Riboflavin kinase	32562	49017.1	65776.3	52493.7	64737	56896.9	63760.9	55762.4	61798.3	0.148273	up	0.53022	0.853336	no
Jr04_18210_p1	108999336	O80543	VIT_08s0007g05580	Putative methyltransferase At1g22800, mitochondrial	30168	2.7902e+06	3.21329e+06	4.89112e+06	4.21495e+06	3.90841e+06	3.71477e+06	3.63154e+06	3.94604e+06	0.119826	up	0.513162	0.844357	no
Jr04_18250_p1	109004543	Q9LFD1	VIT_08s0007g05580	Laccase-9	30040	83106.6	120241	119001	110102	103760	107256	107450	107039	-0.00551883	down	0.981646	0.99643	no
Jr04_18280_p1	109008404	Q9SU56	VIT_08s0007g05710	L-galactono-1,4-lactone dehydrogenase, mitochondrial	68007	2.13166e+06	1.88689e+06	1.96606e+06	1.94704e+06	2.48906e+06	2.08665e+06	1.99487e+06	2.17425e+06	0.124224	up	0.35373	0.753764	no
Jr04_18460_p1	109008390	Q93V66	VIT_00s0252g00030	Protein FATTY ACID EXPORT 1, chloroplastic (At-FAX1)	24256	83276.4	80555	68748.8	93197.6	86411.5	77683.8	77526.7	85764.3	0.145683	up	0.445326	0.817525	no
Jr04_18480_p1	109008388	Q9LIR6	VIT_00s0252g00050	Beta-amylase 1, chloroplastic	15544	100585	106116	108512	113264	80334.2	105413	105071	99670.2	-0.0761341	down	0.798135	0.946428	no
Jr04_18580_p1	109015827	Q9MA15	VIT_08s0007g08990	Protein ACTIVITY OF BC1 COMPLEX KINASE 3, chloroplastic (ABC1-LIKE KINASE 3)	11946	1.71091e+06	1.43194e+06	1.71545e+06	1.41408e+06	1.57164e+06	1.74313e+06	1.61943e+06	1.57628e+06	-0.0389634	down	0.852901	0.964889	no
Jr04_18620_p1	108982060	Q8W487	VIT_08s0007g08950	Uncharacterized protein At2g39795, mitochondrial	26293	392331	420783	386026	400249	390576	420477	399713	403767	0.0145584	up	0.911881	0.983702	no
Jr04_18680_p1 (+1)	108987798	O22229	VIT_08s0007g08760	NADPH-dependent thioredoxin reductase 3 (NTR3)	60305	120944	97688.3	82797	78285.1	91531.9	93980.3	100476	87932.4	-0.192389	down	0.306179	0.72362	no
Jr04_18760_p1	108987796	O81644	VIT_08s0007g08690	Villin-2	105647	163913	173781	221411	243467	287964	224287	186368	251906	0.434729	up	0.0987215	0.434725	no
Jr04_18950_p1	109003514	Q9SCM3	VIT_08s0007g08370	40S ribosomal protein S2-4	29648	76837.2	86482.1	59974.4	86316.9	93263.2	95196.4	74431.2	91592.1	0.299315	up	0.190788	0.608193	no
Jr04_19000_p1	#N/A	Q94A08	VIT_08s0007g08310	Probable galactinol--sucrose galactosyltransferase 2	84258	105140	101356	188848	114408	211518	178517	131781	168148	0.351583	up	0.364945	0.765639	no
Jr04_19400_p1	108981751	Q9M5J9	VIT_08s0007g07690	Polygalacturonase inhibitor 1	36842	854675	782631	849327	7.10746e+06	5.40189e+06	1.75295e+06	828878	4.7541e+06	2.51994	up	8.20128e-11	6.5151e-08	high
Jr04_19440_p1	108981747	Q9SMR2	VIT_08s0007g06190	Tubulin-folding cofactor C (AtTFCC; TFC C)	62944	71777	69665.7	64568.3	74810.3	75517.5	72118.7	68670.4	74148.8	0.110736	up	0.627907	0.888783	no
Jr04_19460_p1	108981758	O48528	VIT_08s0007g06230	Outer envelope pore protein 16-3, chloroplastic/mitochondrial	17173	3.38994e+06	3.22727e+06	3.16667e+06	3.2228e+06	3.4599e+06	3.34658e+06	3.26129e+06	3.34309e+06	0.0357393	up	0.719763	0.919154	no
Jr04_19550_p1	108981757	Q9LKA4	VIT_08s0007g06300	UBP1-associated protein 2C	36152	124498	91065.3	108316	69791.8	97395.2	115133	107960	94106.5	-0.198127	down	0.75104	0.929903	no
Jr04_19590_p1	109021933	Q9FG30	VIT_08s0007g06400	Zinc finger CCCH domain-containing protein 52 (AtC3H52)	30644	91912	47421.8	65851.1	62545.1	57780.6	56876.1	68395	59067.3	-0.211531	down	0.35243	0.752753	no
Jr04_19650_p1	109020749	Q8S9M1	VIT_08s0007g06480	Probable plastid-lipid-associated protein 13, chloroplastic	34372	2.16416e+07	1.56506e+07	1.53009e+07	2.01281e+07	1.50263e+07	1.36152e+07	1.7531e+07	1.62566e+07	-0.108887	down	0.621811	0.888783	no
Jr04_19780_p1	108982717	Q9C6S6	VIT_08s0007g06710	Putative pentatricopeptide repeat-containing protein At1g31840	38745	157214	171195	154849	177173	168758	194039	161086	179990	0.160085	up	0.323464	0.735011	no
Jr04_20210_p1	109013487	Q9FPT1	VIT_08s0032g00600	Ubiquitin carboxyl-terminal hydrolase 12	130704	18298.9	18251.8	25216.1	21308.5	27957.1	35992.2	20589	28419.3	0.464996	up	0.176361	0.585218	no
Jr04_20390_p1	109013498	Q9SJ66	VIT_08s0032g00840	Probable sucrose-phosphatase 2 (AtSPP2)	55796	342235	286061	300756	262779	351285	398618	309684	337561	0.124351	up	0.527028	0.851724	no
Jr04_20570_p1 (+1)	109013514	Q9AST8	VIT_08s0032g01020	MD-2-related lipid-recognition protein ROSY1	16605	1.92415e+06	1.98969e+06	1.94025e+06	2.07232e+06	2.03918e+06	1.89535e+06	1.95136e+06	2.00228e+06	0.0371647	up	0.750835	0.929903	no
Jr04_20620_p1	109013517	Q39061	VIT_08s0032g01180	RNA-binding protein CP33, chloroplastic	35247	1.3241e+06	968711	1.28243e+06	961837	1.0225e+06	1.17776e+06	1.19175e+06	1.05403e+06	-0.17716	down	0.32533	0.736496	no
Jr04_20640_p1	109013518	P57720	VIT_08s0032g01170	Chorismate synthase, chloroplastic	36092	273196	307802	288726	226647	264431	274563	289908	255214	-0.183889	down	0.257629	0.67867	no
Jr04_21000_p1	109013543	Q9C5R8	VIT_08s0007g02490	2-Cys peroxiredoxin BAS1-like, chloroplastic (2-Cys Prx B; 2-Cys peroxiredoxin B)	29717	5.67525e+06	4.16749e+06	5.04484e+06	6.2497e+06	4.68191e+06	5.67089e+06	4.96252e+06	5.53417e+06	0.157292	up	0.42108	0.806816	no
Jr04_21090_p1	#N/A	Q9SVD7	VIT_08s0007g02580	Ubiquitin-conjugating enzyme E2 variant 1D (Ubc enzyme variant 1D)	16562	3.3481e+06	3.58051e+06	3.42743e+06	3.18408e+06	3.12572e+06	3.36387e+06	3.45201e+06	3.22456e+06	-0.0983369	down	0.405574	0.799064	no
Jr04_21180_p1	109013554	Q9SCU0	VIT_08s0007g02720	Short-chain dehydrogenase reductase 2a (AtSDR2a)	29099	1.1021e+08	1.18672e+08	1.13726e+08	1.20065e+08	1.09621e+08	1.11295e+08	1.14203e+08	1.1366e+08	-0.00687269	down	0.958206	0.996143	no
Jr04_21190_p1 (+1)	#N/A	P54968	VIT_08s0007g02740	IAA-amino acid hydrolase ILR1	48840	87316.9	67365.8	89213.8	66926.6	76449	80617.4	81298.8	74664.3	-0.122815	down	0.559111	0.865664	no
Jr04_21240_p1	108990515	Q1PF50	VIT_08s0007g02800	Probable serine protease EDA2	56972	403722	339724	615093	357927	643990	610247	452846	537388	0.246943	up	0.598927	0.881435	no
Jr04_21370_p1 (+1)	108989574	Q9FG38	VIT_08s0007g02960	Sorting nexin 1 (AtSNX1)	46092	56168.1	51545	46722.6	55502.6	60157	78585.5	51478.5	64748.4	0.330872	up	0.163195	0.560735	no
Jr04_21480_p1	109018683	Q84MB3	VIT_08s0007g03050	1-aminocyclopropane-1-carboxylate oxidase homolog 1	41066	243710	260908	252653	312183	270251	254809	252424	279081	0.144837	up	0.406464	0.799064	no
Jr04_21590_p1_family	108983437	P37107	VIT_08s0007g03160	Signal recognition particle 54 kDa protein, chloroplastic (54 chloroplast protein; 54CP; SRP54; cpSRP54)	62987	1.09336e+06	1.00593e+06	1.00382e+06	918090	879452	934130	1.03437e+06	910557	-0.183928	down	0.0966741	0.43	no
Jr04_21690_p1	#N/A	O82782	VIT_08s0007g03280	1-(5-phosphoribosyl)-5-[(5-phosphoribosylamino)methylideneamino] imidazole-4-carboxamide isomerase, chloroplastic	34421	387960	459234	376847	515761	353837	384641	408014	418080	0.0351594	up	0.862657	0.968052	no
Jr04_21740_p1 (+1)	109002433	O80990	VIT_08s0007g03360	Protein CIA1	39092	487176	543524	504361	640550	592889	626189	511687	619876	0.276719	up	0.033906	0.238785	no
Jr04_21780_p1	#N/A	Q9LXJ0	VIT_08s0007g03390	Cell division protein FtsZ homolog 2-2, chloroplastic (AtFtsZ2-2)	51215	95229.1	94824.8	83055.8	89015.7	72863.9	86323.8	91036.5	82734.5	-0.137957	down	0.55115	0.862869	no
Jr04_21860_p1	108983860	Q9LZS7	VIT_08s0007g03670	GDSL esterase/lipase At5g03610	44374	418839	250852	390731	238434	407069	346284	353474	330595	-0.0965366	down	0.701648	0.911065	no
Jr04_21940_p1_family	109005337	Q9LFA3	VIT_08s0007g03610	Monodehydroascorbate reductase 1, peroxisomal (AtMDAR1)	47406	4.06682e+07	4.50271e+07	4.43349e+07	4.59839e+07	5.67129e+07	4.56333e+07	4.33434e+07	4.94434e+07	0.189964	up	0.130312	0.507044	no
Jr04_22000_p1	108987512	Q8L7U5	VIT_08s0007g03720	Serine/threonine-protein phosphatase BSL1	36913	179869	446596	138898	232916	180202	168986	255121	194035	-0.39487	down	0.36308	0.763044	no
Jr04_22100_p1	109005150	Q9SJQ9	VIT_08s0007g03830	Fructose-bisphosphate aldolase 6, cytosolic (AtFBA6)	38630	4.6085e+07	3.80847e+07	4.00373e+07	3.08387e+07	3.93671e+07	3.66266e+07	4.14023e+07	3.56108e+07	-0.217398	down	0.147983	0.535312	no
Jr04_22160_p1 (+1)	109005159	Q9FMY5	VIT_08s0007g03950	Splicing factor U2af small subunit B	38520	56848.7	43467.8	66885.9	48725.5	55457.2	54826.3	55734.1	53003	-0.0724872	down	0.849033	0.963354	no
Jr04_22180_p1	109005160	P25696	VIT_16s0022g01770	Bifunctional enolase 2/transcriptional activator	47869	9.38786e+07	8.60894e+07	8.8273e+07	7.12366e+07	8.16421e+07	7.72529e+07	8.94137e+07	7.67105e+07	-0.22107	down	0.0511561	0.297446	no
Jr04_22190_p1	109005161	Q949U7	VIT_08s0007g03970	Peroxiredoxin-2E, chloroplastic	24450	1.72369e+06	1.35795e+06	1.26281e+06	1.50421e+06	1.01615e+06	1.15985e+06	1.44815e+06	1.22674e+06	-0.239386	down	0.282425	0.704643	no
Jr04_22200_p1	109005162	O82662	VIT_08s0007g04000	Succinate--CoA ligase [ADP-forming] subunit beta, mitochondrial	17262	50391	110032	74827.3	85910.6	40735.2	57538.5	78416.7	61394.7	-0.353046	down	0.282885	0.705275	no
Jr04_22260_p1	109002762	O65595	VIT_08s0007g04170	Probable pyruvate kinase, cytosolic isozyme (PK)	57337	3.01806e+06	3.04291e+06	2.93317e+06	3.07141e+06	4.78388e+06	3.20352e+06	2.99804e+06	3.68627e+06	0.298141	up	0.144537	0.531363	no
Jr04_22300_p1	#N/A	Q42347	VIT_08s0007g04210	60S ribosomal protein L24-1	18524	53078.3	32151.3	50417	42670.3	62201	47553.1	45215.5	50808.1	0.168241	up	0.503959	0.841061	no
Jr04_22500_p1	109013108	P28493	VIT_08s0007g04650	Pathogenesis-related protein 5 (PR-5)	26170	8.22127e+07	1.01831e+08	7.01773e+07	9.48862e+07	4.41897e+07	7.13494e+07	8.47405e+07	7.01418e+07	-0.272777	down	0.290937	0.706994	no
Jr04_22580_p1	109010561	Q94AQ8	VIT_08s0007g07470	Photosynthetic NDH subunit of subcomplex B 2, chloroplastic (Protein PnsB2)	38687	137489	84653.1	83141.6	97533.6	96875.7	79766.9	101761	91392.1	-0.155048	down	0.48708	0.836799	no
Jr05_00380_p1	108988241	Q9LDC0	VIT_13s0064g00580	Peptidyl-prolyl cis-trans isomerase FKBP42 (PPIase FKBP42)	41650	139368	142412	157429	146751	190011	175818	146403	170860	0.222872	up	0.224936	0.644557	no
Jr05_00560_p1 (+1)	108988389	Q9LY66	VIT_13s0064g00170	50S ribosomal protein L1, chloroplastic	43834	3.78557e+06	2.1528e+06	2.99217e+06	2.50372e+06	2.67236e+06	2.69334e+06	2.97685e+06	2.62314e+06	-0.182489	down	0.302112	0.719028	no
Jr05_00580_p1	108988401	Q94CJ5	VIT_13s0064g00160	Protein RETICULATA-RELATED 4, chloroplastic	45171	226262	234381	254179	316501	337680	261215	238274	305132	0.356813	up	0.0886551	0.411622	no
Jr05_00680_p1 (+1)	108988474	Q8L611	VIT_13s0158g00140	Protein transport protein SEC31 homolog B	120839	817566	832838	854845	772762	1.12597e+06	913207	835083	937314	0.166613	up	0.290351	0.706994	no
Jr05_01040_p1 (+2)	108988790	Q9C826	VIT_13s0019g01010	Xanthoxin dehydrogenase	29864	397729	305712	324599	350645	260799	300080	342680	303841	-0.173545	down	0.262977	0.683602	no
Jr05_01240_p1_family	108988995	Q42586	VIT_13s0139g00170	Orotidine 5'-phosphate decarboxylase (UMP synthase; OPRTase)	51506	2.51973e+06	2.47494e+06	2.44645e+06	2.19829e+06	2.65862e+06	2.46842e+06	2.48037e+06	2.44178e+06	-0.022626	down	0.85403	0.965326	no
Jr05_01380_p1	108989109	Q9LK88	VIT_13s0084g00850	NADPH:quinone oxidoreductase	21441	468911	465506	378351	646190	440810	349704	437589	478901	0.130151	up	0.555856	0.864471	no
Jr05_01390_p1	108989117	Q9LK88	VIT_13s0084g00850	NADPH:quinone oxidoreductase	18938	1.07662e+07	8.16547e+06	8.21895e+06	8.36407e+06	8.98816e+06	7.84919e+06	9.05022e+06	8.40047e+06	-0.107482	down	0.473684	0.834644	no
Jr05_01470_p1	108989188	Q9ZVJ4	VIT_13s0084g00620	Peptidyl-prolyl cis-trans isomerase CYP22 (PPIase CYP22)	20470	241689	229563	173926	241570	200254	206029	215059	215951	0.00597185	up	0.973281	0.99643	no
Jr05_01620_p1	108989314	Q9FL44	VIT_13s0084g00160	Protein MAINTENANCE OF PSII UNDER HIGH LIGHT 1	23114	912983	812920	611610	747315	587057	562128	779171	632167	-0.301635	down	0.132695	0.511218	no
Jr05_01670_p1	108989366	Q8H0X6	VIT_13s0084g00050	Cysteine proteinase inhibitor 6 (AtCYS-6)	23396	1.21322e+07	1.17301e+07	1.09094e+07	1.11329e+07	9.50601e+06	1.01448e+07	1.15906e+07	1.02612e+07	-0.175748	down	0.132347	0.510536	no
Jr05_01750_p1	108989434	Q9LHG9	VIT_13s0067g00710	Nascent polypeptide-associated complex subunit alpha-like protein 1 (NAC-alpha-like protein 1)	22174	8.01707e+06	7.01685e+06	8.11983e+06	6.04585e+06	6.1227e+06	6.73984e+06	7.71792e+06	6.3028e+06	-0.292219	down	0.0530831	0.303536	no
Jr05_01770_p1 (+1)	108989422	Q9M2V1	VIT_13s0047g00170	Protein NCA1	45631	244076	240372	249076	289434	317370	298835	244508	301880	0.304091	up	0.0276626	0.20889	no
Jr05_01820_p1	108989465	Q9LKJ1	VIT_09s0002g07160	3-hydroxyisobutyryl-CoA hydrolase 1	42746	156922	170807	156784	183070	183701	158080	161504	174950	0.115374	up	0.547518	0.861625	no
Jr05_01960_p1	108989549	Q9LIL4	VIT_15s0021g00450	Transmembrane emp24 domain-containing protein p24beta3	19028	11123.7	6555.23	7572.24	15191	8286.17	6588.86	8417.05	10022	0.251782	up	0.532207	0.853767	no
Jr05_02000_p1	108989611	Q9SIU0	VIT_15s0021g00500	NAD-dependent malic enzyme 1, mitochondrial (AtNAD-ME1; NAD-malic enzyme 1)	70286	92381.8	95631.8	93114.7	97049.5	106830	114168	93709.4	106016	0.178014	up	0.517697	0.846255	no
Jr05_02010_p1	108989622	Q9FNX5	VIT_15s0021g00480	Dynamin-related protein 1E	68630	1.45221e+06	1.60638e+06	1.38609e+06	1.57606e+06	1.52112e+06	1.5813e+06	1.48156e+06	1.55949e+06	0.073959	up	0.570043	0.865845	no
Jr05_02140_p1	108989755	O80501	VIT_15s0021g00640	Ras-related protein RABH1b (AtRABH1b)	23037	82606	98731.9	87837.6	126386	118567	93266.4	89725.2	112740	0.329409	up	0.140987	0.524881	no
Jr05_02180_p1 (+1)	108989787	Q9M1C2	VIT_15s0021g00830	10 kDa chaperonin 1, chloroplastic	14826	1.74379e+07	1.25698e+07	1.41274e+07	1.43335e+07	1.07315e+07	1.13958e+07	1.47117e+07	1.21536e+07	-0.275584	down	0.0916715	0.418528	no
Jr05_02250_p1	108989819	Q96252	VIT_15s0021g00920	ATP synthase subunit delta', mitochondrial	25168	3.91656e+06	2.92139e+06	3.03044e+06	3.30536e+06	2.54455e+06	2.75055e+06	3.28946e+06	2.86682e+06	-0.198401	down	0.286327	0.706916	no
Jr05_02290_p1 (+1)	108989854	Q76E23	VIT_15s0021g00980	Eukaryotic translation initiation factor 4G (eIF-4G; eIF4G)	208316	122044	125769	98969.1	158440	114546	103734	115594	125573	0.119463	up	0.56896	0.865845	no
Jr05_02330_p1	#N/A	Q9SRK6	VIT_15s0021g01000	Putative 60S ribosomal protein L37a-1	12580	210500	132223	262919	206139	304576	225752	201881	245489	0.282156	up	0.414127	0.803467	no
Jr05_02430_p1	108989961	Q9AV97	VIT_19s0085g00720	2-dehydro-3-deoxyphosphooctonate aldolase 1	31607	1.0536e+06	830881	943451	933922	918433	853192	942645	901849	-0.063828	down	0.59594	0.879802	no
Jr05_02540_p1	108990044	P39207	VIT_15s0021g01330	Nucleoside diphosphate kinase 1	16358	2.36767e+07	1.96489e+07	2.21633e+07	2.35134e+07	2.36517e+07	2.22395e+07	2.18296e+07	2.31349e+07	0.0837823	up	0.431488	0.811876	no
Jr05_02610_p1	108990061	O23593	VIT_15s0021g01420	RGG repeats nuclear RNA binding protein B	39459	5.15279e+06	4.32862e+06	5.5681e+06	3.98387e+06	4.18494e+06	4.44113e+06	5.0165e+06	4.20331e+06	-0.255156	down	0.104704	0.451069	no
Jr05_02680_p1 (+6)	108990134	Q94JU3	VIT_15s0021g01580	COP9 signalosome complex subunit 7 (CSN complex subunit 7)	29489	843260	669203	932793	617754	739954	912771	815085	756826	-0.106989	down	0.694261	0.906968	no
Jr05_02790_p1	108990198	Q0WRJ7	VIT_15s0021g01850	Peptidyl-prolyl cis-trans isomerase FKBP20-2, chloroplastic (PPIase FKBP20-2)	29212	2.99557e+06	2.6569e+06	2.18386e+06	2.664e+06	2.12251e+06	2.03315e+06	2.61211e+06	2.27322e+06	-0.200477	down	0.184326	0.597181	no
Jr05_03410_p1 (+1)	108990710	Q8VZ95	VIT_15s0048g00220	Vesicle-associated protein 1-1, N-terminally processed	31771	131497	131106	104195	145937	136703	142698	122266	141779	0.213626	up	0.246381	0.667124	no
Jr05_03570_p1	108990800	O22149	VIT_15s0048g00510	Pectinesterase 17	60652	702428	371331	655476	415074	717735	684100	576412	605636	0.071352	up	0.799734	0.946809	no
Jr05_03630_p1	109009364	O65595	VIT_13s0074g00210	Probable pyruvate kinase, cytosolic isozyme (PK)	54393	1.80684e+06	1.90189e+06	2.14961e+06	1.98172e+06	3.29007e+06	2.26439e+06	1.95278e+06	2.51206e+06	0.363343	up	0.0799811	0.386777	no
Jr05_03880_p1	108984253	Q9LXM8	VIT_08s0007g03620	60S acidic ribosomal protein P2-4	11597	3.08821e+06	2.25582e+06	3.25419e+06	1.66367e+06	2.07389e+06	2.63136e+06	2.86607e+06	2.12297e+06	-0.432989	down	0.042996	0.26986	no
Jr05_03890_p1 (+1)	108984255	Q94BT9	VIT_13s0074g00770	Copper transport protein ATX1	12037	1.34238e+07	1.11232e+07	1.22509e+07	9.84842e+06	1.04836e+07	1.01309e+07	1.2266e+07	1.01543e+07	-0.272572	down	0.0285313	0.213823	no
Jr05_04140_p1	109012599	P28493	VIT_08s0007g04650	Pathogenesis-related protein 5 (PR-5)	29243	4.16237e+06	5.06326e+06	5.02335e+06	4.47675e+06	4.30011e+06	4.47284e+06	4.74966e+06	4.41657e+06	-0.104899	down	0.370221	0.768842	no
Jr05_04340_p1	109009862	Q94AS5	VIT_13s0106g00640	Isoprenylcysteine alpha-carbonyl methylesterase ICME	52299	156625	113939	127135	110835	144627	132880	132567	129447	-0.0343527	down	0.904289	0.981065	no
Jr05_04380_p1	109009863	Q9LZ23	VIT_13s0147g00220	ACT domain-containing protein ACR12	35728	259194	280720	268185	304171	267280	240133	269367	270528	0.0062085	up	0.969209	0.99643	no
Jr05_04540_p1_family	109002162	Q9LZ17	VIT_13s0073g00120	40S ribosomal protein S17-4	16167	8.41966e+06	4.69651e+06	1.21653e+07	1.11488e+07	1.56158e+07	9.96543e+06	8.42715e+06	1.22433e+07	0.53888	up	0.0737612	0.373025	no
Jr05_04570_p1 (+1)	108987564	Q9LJK2	VIT_13s0073g00160	Abscisic acid 8'-hydroxylase 4 (ABA 8'-hydroxylase 4)	26826	125330	121020	148499	127935	141745	199547	131616	156409	0.248984	up	0.242561	0.663936	no
Jr05_04610_p1_family	109005597	Q9FMC5	VIT_13s0073g00330	Vacuolar protein sorting-associated protein 60.2	26424	2.84243e+06	2.92483e+06	2.8372e+06	2.5222e+06	2.26708e+06	2.60007e+06	2.86815e+06	2.46312e+06	-0.219637	down	0.0693382	0.362429	no
Jr05_04770_p1	109019927	P04778	VIT_19s0014g00160	Chlorophyll a-b binding protein 1, chloroplastic	28417	2.48673e+06	1.49326e+06	1.57251e+06	2.2743e+06	2.36476e+06	1.55023e+06	1.85083e+06	2.0631e+06	0.156637	up	0.550378	0.862869	no
Jr05_04790_p1 (+2)	#N/A	Q9FPT1	VIT_13s0073g00610	Ubiquitin carboxyl-terminal hydrolase 12	131664	326418	318191	411933	414207	515936	490829	352181	473657	0.427528	up	0.0374138	0.252164	no
Jr05_04850_p1 (+1)	109015996	D9UBX6	VIT_13s0175g00050	Inactive protein RESTRICTED TEV MOVEMENT 2	45598	49451.8	56328.4	55306.4	66465.2	56944.9	55837.3	53695.5	59749.1	0.154115	up	0.445708	0.817525	no
Jr05_05180_p1_family	109019319	Q9FZ47	VIT_09s0018g01780	ACT domain-containing protein ACR11	32106	1.04752e+07	9.13916e+06	8.65667e+06	1.04996e+07	6.83177e+06	7.32102e+06	9.42369e+06	8.21748e+06	-0.197596	down	0.294774	0.709474	no
Jr05_05260_p1 (+1)	109014607	Q9SV68	VIT_07s0151g00260	Chloroplast envelope quinone oxidoreductase homolog (ceQORH)	34766	8.20904e+06	8.33801e+06	7.65515e+06	7.44922e+06	9.39635e+06	7.6245e+06	8.0674e+06	8.15669e+06	0.015881	up	0.902111	0.981065	no
Jr05_05290_p1	109012612	Q9SV68	VIT_07s0151g00090	Chloroplast envelope quinone oxidoreductase homolog (ceQORH)	35331	846812	658780	790879	645717	732962	816635	765490	731771	-0.0649917	down	0.704696	0.912697	no
Jr05_05440_p1	108996311	O23593	VIT_00s0337g00010	RGG repeats nuclear RNA binding protein B	55491	7.28973e+06	6.63343e+06	7.02341e+06	6.52763e+06	5.16553e+06	5.61869e+06	6.98219e+06	5.77062e+06	-0.274954	down	0.0154386	0.144287	no
Jr05_05650_p1	108996387	Q9LV60	VIT_07s0141g00930	Cysteine-rich repeat secretory protein 55	29388	5.59453e+06	7.02656e+06	6.4478e+06	6.8711e+06	6.45021e+06	8.40528e+06	6.3563e+06	7.2422e+06	0.188241	up	0.14087	0.524881	no
Jr05_06000_p1	108986800	F4KEV7	VIT_06s0004g08410	Bifunctional bis(5'-adenosyl)-triphosphatase/adenylylsulfatase FHIT	14645	1.54366e+06	1.69801e+06	2.05053e+06	2.03161e+06	1.57001e+06	1.64259e+06	1.76407e+06	1.74807e+06	-0.0131409	down	0.931398	0.98891	no
Jr05_06080_p1	109002403	Q8RWD9	VIT_06s0004g08310	Acyl-CoA-binding domain-containing protein 5 (Acyl-CoA binding protein 5)	44848	122678	112625	136980	120489	140398	115498	124094	125462	0.0158143	up	0.932904	0.989158	no
Jr05_06130_p1	109002408	Q9SEI4	VIT_06s0004g08220	26S proteasome regulatory subunit 6B homolog	51075	2.68223e+06	2.86011e+06	2.86957e+06	2.40847e+06	2.66296e+06	2.9266e+06	2.80397e+06	2.66601e+06	-0.0727901	down	0.530458	0.853373	no
Jr05_06170_p1	109002409	Q41969	VIT_06s0004g08180	Eukaryotic translation initiation factor 2 subunit beta (eIF2-beta)	30139	978759	1.3133e+06	894961	1.04871e+06	985222	905485	1.06234e+06	979807	-0.116678	down	0.488211	0.837159	no
Jr05_06190_p1	109002414	Q9M2F9	VIT_06s0004g08160	DEAD-box ATP-dependent RNA helicase 52	61189	1.86228e+06	1.53551e+06	2.25286e+06	1.59801e+06	2.67815e+06	2.16834e+06	1.88355e+06	2.14817e+06	0.189653	up	0.465448	0.827834	no
Jr05_06220_p1	108999408	P92994	VIT_06s0004g08150	Trans-cinnamate 4-monooxygenase	63408	264188	482971	368939	425086	509267	331015	372033	421789	0.181092	up	0.448454	0.817525	no
Jr05_06560_p1	108980296	Q9FLC0	VIT_06s0004g07770	Peroxidase 52 (Atperox P52)	35643	5.11164e+06	2.63646e+06	3.16147e+06	2.19309e+06	3.46651e+06	3.31315e+06	3.63652e+06	2.99092e+06	-0.281972	down	0.304311	0.721195	no
Jr05_06670_p1	108987784	O22921	VIT_06s0004g07500	Probable WRKY transcription factor 25	68452	136721	101375	98473.6	101505	96149.7	104929	112190	100861	-0.153569	down	0.417888	0.803993	no
Jr05_06860_p1	108989887	Q94KD0	VIT_12s0057g00880	Transcription initiation factor TFIID subunit 15b	45846	2.23625e+06	1.7793e+06	1.83479e+06	1.58986e+06	1.64873e+06	1.9853e+06	1.95012e+06	1.7413e+06	-0.163396	down	0.264559	0.685026	no
Jr05_06930_p1	108989885	Q8VYK6	VIT_06s0004g07150	40S ribosomal protein S4-3	29928	213253	308276	411619	378695	443953	454220	311050	425623	0.452431	up	0.0709062	0.365213	no
Jr05_06950_p1	108989884	Q9S9N9	VIT_06s0004g07130	Cinnamoyl-CoA reductase 1 (AtCCR1)	35360	593281	633342	578162	679320	833230	596649	601595	703066	0.224868	up	0.175066	0.582382	no
Jr05_06980_p1	108989877	P93028	VIT_06s0004g07060	Ubiquitin-activating enzyme E1 1 (AtUBA1)	128096	428735	298696	458517	304331	565685	455612	395316	441876	0.160637	up	0.482315	0.836506	no
Jr05_07160_p1	108989874	P92985	VIT_06s0004g06880	Ran-binding protein 1 homolog c	24690	1.72577e+07	1.84357e+07	1.90901e+07	1.60626e+07	1.58324e+07	1.58268e+07	1.82611e+07	1.59073e+07	-0.19909	down	0.0536072	0.305054	no
Jr05_07230_p1	108989891	Q9C826	VIT_13s0019g01010	Xanthoxin dehydrogenase	29288	3.17794e+06	2.59264e+06	2.89457e+06	2.40512e+06	2.55397e+06	2.66641e+06	2.88838e+06	2.54183e+06	-0.184395	down	0.0962042	0.429221	no
Jr05_07260_p1 (+1)	#N/A	Q0WMV8	VIT_06s0004g06780	PHD finger-like domain-containing protein 5B	12414	354301	313407	294164	319176	340442	297201	320624	318940	-0.00759916	down	0.958775	0.996143	no
Jr05_07430_p1	#N/A	Q8L940	VIT_06s0004g06640	Pyridoxal 5'-phosphate synthase subunit PDX1.3 (AtPDX1.3; AtPDX1;1; PLP synthase subunit PDX1.3)	33328	253296	168697	270653	224852	235235	272682	230882	244256	0.0812406	up	0.761117	0.935927	no
Jr05_07450_p1	108983000	Q8LDP4	VIT_06s0004g06610	Peptidyl-prolyl cis-trans isomerase CYP19-4 (PPIase CYP19-4)	22298	6.12105e+07	5.23422e+07	6.2166e+07	4.44695e+07	5.31237e+07	5.63235e+07	5.85729e+07	5.13056e+07	-0.191117	down	0.138962	0.522838	no
Jr05_07570_p1	109007640	O50061	VIT_06s0004g06140	50S ribosomal protein L4, chloroplastic	32201	403546	327983	309411	374355	264948	199601	346980	279635	-0.311308	down	0.194769	0.613888	no
Jr05_07610_p1	109007644	Q9FGY1	VIT_06s0004g06110	Beta-D-xylosidase 1 (AtBXL1)	67278	687153	549702	596449	473928	680676	548451	611101	567685	-0.10632	down	0.598628	0.881435	no
Jr05_07630_p1	109007645	Q9LJN4	VIT_06s0004g06110	Probable beta-D-xylosidase 5 (AtBXL5)	67036	3.19286e+06	2.95189e+06	3.38329e+06	2.61689e+06	3.96715e+06	3.49476e+06	3.17602e+06	3.3596e+06	0.0810697	up	0.59256	0.878479	no
Jr05_07710_p1	109003772	Q9LNV5	VIT_06s0004g05990	Zinc finger CCCH domain-containing protein 4 (AtC3H4)	64816	178143	145425	159734	169074	165109	173514	161100	169232	0.0710447	up	0.66421	0.902433	no
Jr05_07750_p1 (+1)	#N/A	Q9ZW35	VIT_06s0004g05920	Proliferating cell nuclear antigen 2 (PCNA 2)	29597	511644	643003	488292	667936	418543	498147	547646	528209	-0.0521366	down	0.849053	0.963354	no
Jr05_07930_p1	108985227	Q8LGG8	VIT_06s0004g05730	Universal stress protein A-like protein	17863	3.25051e+07	2.97137e+07	3.12441e+07	2.63267e+07	2.84286e+07	2.96081e+07	3.11543e+07	2.81211e+07	-0.147778	down	0.161745	0.558456	no
Jr05_07950_p1	109020643	Q9LNW1	VIT_06s0004g05550	Ras-related protein RABA2b (AtRABA2b)	23936	142800	151033	153152	190272	150997	154602	148995	165290	0.149738	up	0.42561	0.807844	no
Jr05_08000_p1	109017833	Q9C977	VIT_06s0004g05490	Pentatricopeptide repeat-containing protein At1g80270, mitochondrial	48866	255477	286407	247477	326711	208208	264865	263120	266595	0.0189238	up	0.925305	0.988863	no
Jr05_08160_p1	109017747	Q9STE8	VIT_06s0004g05150	Protein TOC75-3, chloroplastic	87717	2.15008e+06	2.21861e+06	1.6059e+06	2.35147e+06	2.1523e+06	1.87861e+06	1.99153e+06	2.12746e+06	0.0952559	up	0.563091	0.865845	no
Jr05_08210_p1	109017714	Q9ZW07	VIT_06s0004g05100	Pumilio homolog 1 (APUM-1; AtPUM1)	114622	245443	219474	295611	252075	251178	235894	253509	246382	-0.0411399	down	0.801191	0.948251	no
Jr05_08280_p1	109002612	Q8VZI8	VIT_06s0004g05030	ATP-dependent zinc metalloprotease FTSH 10, mitochondrial (AtFTSH10)	80230	192060	195086	227838	175281	240203	254867	204995	223450	0.124366	up	0.540827	0.859953	no
Jr05_08290_p1	109002668	Q9M331	VIT_06s0004g05000	Protein NRT1/ PTR FAMILY 5.7 (AtNPF5.7)	20406	52964.6	64599.2	42927	65101.5	46468.3	41401.6	53496.9	50990.5	-0.0692289	down	0.792344	0.944641	no
Jr05_08350_p1	109002663	Q93Y40	VIT_06s0004g04930	Oxysterol-binding protein-related protein 3C	52176	213577	287420	339409	363019	366714	433556	280135	387763	0.469051	up	0.0327945	0.233859	no
Jr05_08580_p1	109017540	P13853	VIT_13s0019g03000	17.6 kDa class I heat shock protein 3	17873	337745	744298	154921	260430	140349	338955	412321	246578	-0.741725	down	0.246712	0.667124	no
Jr05_08590_p1_family	109002640	P13853	VIT_13s0019g03160	17.6 kDa class I heat shock protein 3	24296	71691.5	223548	41778.2	61787.8	31926	74645.5	112339	56119.8	-1.00128	down	0.18234	0.594147	no
Jr05_08730_p1	109002631	Q8L773	VIT_06s0004g04340	THO complex subunit 4A	25091	1.8206e+06	1.59539e+06	1.72953e+06	1.58511e+06	1.70085e+06	1.69135e+06	1.71518e+06	1.6591e+06	-0.0479536	down	0.661859	0.902021	no
Jr05_08740_p1	109002627	O23629	VIT_06s0004g04250	Histone H2B.6	16220	258559	274112	249804	364141	311005	266161	260825	313769	0.26662	up	0.122976	0.49526	no
Jr05_08760_p1 (+3)	#N/A	Q39250	VIT_06s0004g04280	Actin-depolymerizing factor 1 (ADF-1; AtADF1)	15983	172353	212773	147996	241314	141414	172661	177707	185130	0.0590312	up	0.883903	0.974735	no
Jr05_08820_p1	#N/A	Q9SI96	VIT_06s0004g04250	Histone H2B.3 (HTB3)	16309	219287	187415	252711	317472	257159	205796	219804	260143	0.243081	up	0.209595	0.634981	no
Jr05_08830_p1 (+3)	#N/A	P42798	VIT_08s0040g02460	40S ribosomal protein S15a-1	18477	522212	381973	640551	508436	693456	601610	514912	601167	0.223441	up	0.316038	0.728657	no
Jr05_09120_p1	108979103	Q9SFF6	VIT_06s0004g03830	Pectin acetylesterase 12	36441	4.9857e+06	7.21889e+06	9.10167e+06	5.8135e+06	7.87799e+06	8.15499e+06	7.10209e+06	7.28216e+06	0.0361236	up	0.891601	0.977218	no
Jr05_09170_p1	108979055	P25070	VIT_13s0156g00120	Calcium-binding protein CML24	15455	1.8557e+07	1.73417e+07	1.91298e+07	1.55037e+07	1.41558e+07	1.71607e+07	1.83429e+07	1.56067e+07	-0.233051	down	0.0622328	0.337689	no
Jr05_09340_p1	109022242	Q9LQQ9	VIT_06s0004g03620	Mitogen-activated protein kinase 13 (AtMPK13; MAP kinase 13)	42742	25850.1	28916.5	29042.3	27557.3	33721.9	33260.3	27936.3	31513.2	0.173814	up	0.403663	0.79729	no
Jr05_09470_p1	109022081	Q39023	VIT_06s0004g03540	Mitogen-activated protein kinase 3 (AtMPK3; MAP kinase 3)	43162	185124	225981	195997	240527	228629	201595	202367	223584	0.143841	up	0.569532	0.865845	no
Jr05_09680_p1	109009332	Q8GYD1	VIT_06s0004g03250	Protein disulfide-isomerase 5-1 (AtPDIL5-1)	16691	1.61188e+06	1.88513e+06	1.55467e+06	1.84992e+06	1.48334e+06	1.50814e+06	1.68389e+06	1.6138e+06	-0.0613411	down	0.724228	0.919479	no
Jr05_09700_p1	109009331	Q9SWG0	VIT_06s0004g03140	Isovaleryl-CoA dehydrogenase, mitochondrial (IVD)	44581	2.76306e+06	3.0174e+06	2.34557e+06	2.7467e+06	2.87863e+06	2.96047e+06	2.70868e+06	2.86194e+06	0.0794035	up	0.517549	0.846255	no
Jr05_09900_p1	109009065	Q9FF55	VIT_06s0004g02890	Protein disulfide isomerase-like 1-4 (AtPDIL1-4)	63489	5.43717e+06	4.96522e+06	5.5016e+06	4.87076e+06	4.70846e+06	4.64519e+06	5.30133e+06	4.74147e+06	-0.16102	down	0.0948679	0.426745	no
Jr05_10350_p1	109021395	P0C8Q8	VIT_06s0004g02540	Pentatricopeptide repeat-containing protein At5g19020, mitochondrial	22652	1.7574e+06	822364	1.3921e+06	831572	1.23442e+06	1.25706e+06	1.32396e+06	1.10768e+06	-0.257309	down	0.342267	0.748616	no
Jr05_10420_p1	108987030	P21238	VIT_06s0061g00270	Chaperonin 60 subunit alpha 1, chloroplastic (CPN-60 alpha 1)	61667	7.74633e+07	7.25018e+07	7.49122e+07	7.21832e+07	5.54842e+07	6.1813e+07	7.49591e+07	6.31602e+07	-0.247089	down	0.0642483	0.346261	no
Jr05_10540_p1_family	109021539	Q9SCU0	VIT_08s0007g02660	Short-chain dehydrogenase reductase 2a (AtSDR2a)	29374	651451	858256	709397	711198	607023	726666	739701	681629	-0.117957	down	0.556981	0.864528	no
Jr05_10600_p1	109020236	Q9SCU0	VIT_08s0007g02700	Short-chain dehydrogenase reductase 2a (AtSDR2a)	29490	1.47696e+06	1.49905e+06	1.51508e+06	1.75005e+06	1.54715e+06	1.72751e+06	1.49703e+06	1.6749e+06	0.161974	up	0.339485	0.747347	no
Jr05_10610_p1_family	108991076	Q9SCU0	VIT_08s0007g02660	Short-chain dehydrogenase reductase 2a (AtSDR2a)	29117	4.04259e+06	4.47315e+06	4.09882e+06	4.7238e+06	4.25916e+06	4.5863e+06	4.20485e+06	4.52308e+06	0.105251	up	0.479323	0.835764	no
Jr05_10660_p1	108998426	Q94K41	VIT_08s0007g02700	Short-chain dehydrogenase reductase 3b (AtSDR3b)	31857	1.92277e+07	2.37084e+07	2.0927e+07	2.11174e+07	1.84461e+07	2.01577e+07	2.12877e+07	1.99071e+07	-0.0967376	down	0.412263	0.803467	no
Jr05_10930_p1	109006947	O78310	VIT_06s0061g00750	Superoxide dismutase [Cu-Zn] 2, chloroplastic	21823	5.33572e+06	5.67514e+06	5.41497e+06	5.49302e+06	3.12309e+06	5.74606e+06	5.47527e+06	4.78739e+06	-0.193692	down	0.498877	0.839356	no
Jr05_11040_p1 (+3)	108986892	O80678	VIT_06s0009g01180	UBP1-associated protein 2B	52726	388241	382077	378316	358107	322322	322474	382878	334301	-0.195735	down	0.215536	0.63746	no
Jr05_11120_p1 (+4)	108998772	O80678	VIT_06s0009g01180	UBP1-associated protein 2B	54027	2.41026e+06	1.63284e+06	1.99836e+06	1.44583e+06	1.75539e+06	999573	2.01382e+06	1.40026e+06	-0.524238	down	0.0101117	0.109141	no
Jr05_11330_p1	108997777	Q9C826	VIT_06s0080g01020	Xanthoxin dehydrogenase	28427	8.41784e+06	5.48228e+06	5.01983e+06	7.41578e+06	5.9712e+06	6.18025e+06	6.30665e+06	6.52241e+06	0.0485319	up	0.830293	0.958139	no
Jr05_11340_p2	#N/A	Q96262	VIT_01s0011g00560	Plasma membrane-associated cation-binding protein 1 (AtPCAP1)	15606	913426	875412	549836	633600	589821	682731	779558	635384	-0.295028	down	0.137286	0.519363	no
Jr05_11950_p1	108997820	Q8GXR9	VIT_06s0009g00680	Alternative NAD(P)H-ubiquinone oxidoreductase C1, chloroplastic/mitochondrial	40376	91807.4	105527	78354.9	112144	88917.1	97172.4	91896.5	99411.3	0.1134	up	0.623365	0.888783	no
Jr05_12060_p1 (+1)	108997821	F4JW83	VIT_06s0080g01150	Cytochrome P450 84A4	36966	153000	74070.5	131796	111444	131498	139777	119622	127573	0.0928422	up	0.69537	0.906968	no
Jr05_12210_p1	109009020	Q9FMR9	VIT_06s0004g02910	RuvB-like protein 1	50350	2.06528e+06	1.76512e+06	2.08253e+06	1.85146e+06	1.72737e+06	1.85122e+06	1.97098e+06	1.81002e+06	-0.122908	down	0.280807	0.703256	no
Jr05_12270_p1 (+1)	109005170	Q8LBZ4	VIT_06s0080g00850	OTU domain-containing protein At3g57810	58896	13627	11908.6	14089.2	12884.2	14909.7	15612.2	13208.3	14468.7	0.13149	up	0.562353	0.865845	no
Jr05_12330_p1	#N/A	P42036	VIT_08s0007g03020	40S ribosomal protein S14-3	16343	282819	153605	267570	238249	291198	294578	234665	274675	0.227127	up	0.337765	0.747347	no
Jr05_12370_p1	108986489	Q8VYF5	VIT_06s0080g00560	N-carbamoylputrescine amidase	33371	3.52414e+06	3.7266e+06	3.90666e+06	3.73872e+06	4.21788e+06	3.6422e+06	3.71913e+06	3.86627e+06	0.0559746	up	0.659507	0.902021	no
Jr05_12380_p1 (+1)	108986488	Q9ZUX4	VIT_06s0080g00540	Uncharacterized protein At2g27730, mitochondrial	12504	6.4048e+06	7.18122e+06	6.71422e+06	6.47105e+06	5.71006e+06	6.13011e+06	6.76675e+06	6.10374e+06	-0.148769	down	0.214221	0.635812	no
[truncated: 2,258 more rows]

## Sheet: Table S3
Table S3. Increased Xaj proteins
[truncated: 669 more rows]

## Sheet: Table S4
Table S4. GO terms for increased Xaj protein abundance in Xaj CM/WT (FDR ≤ 0.05)
[truncated: 58 more rows]

[truncated: 7 more sheets: Table S5, Figure S1, Figure S2, Figure S3, Figure S4, Figure S5, Figure S6]
